# Supplementary material for: Genome-wide identification of genes critical for in vivo fitness of multi-drug resistant porcine extraintestinal pathogenic Escherichia coli by transposon-directed insertion site sequencing using a mouse infection model
Source: Virulence. 2023 Jan 4;14(1):2158708. doi: 10.1080/21505594.2022.2158708 (PMC9828833; doi:10.1080/21505594.2022.2158708)
Supplement: Supplemental Material [file KVIR_A_2158708_SM2854.zip]

Archive with 7 entries (6 files):
- supplementary/
- supplementary/FigS1.tif
- supplementary/FigS2.tif
- supplementary/Table S1 Strains and plasmids-R3.docx
- supplementary/Table S2 Primers.docx
- supplementary/Table S3 Differential genes.xls
- supplementary/Table S4 Genes without insertion-R3.xls
