# Supplementary material for: Genome-wide identification of genes critical for in vivo fitness of multi-drug resistant porcine extraintestinal pathogenic Escherichia coli by transposon-directed insertion site sequencing using a mouse infection model
Source: Virulence. 2023 Jan 4;14(1):2158708. doi: 10.1080/21505594.2022.2158708 (PMC9828833; doi:10.1080/21505594.2022.2158708)
Supplement: Supplemental Material [file KVIR_A_2158708_SM2854.zip › supplementary/Table S3 Differential genes.xls]

## Sheet: Sheet1
Table S3 Genes with differential Tn insertion
ID	Gene name	Function	Fold-change	p value	adjusted p value	Organ
PPECC33_RS03095	fepG	fepG; ferric enterobactin transport system permease protein	6.18924	0.00137168	0.0389027	Brain +Lung +Spleen
PPECC33_RS03665	sdhC	sdhC, frdC; succinate dehydrogenase / fumarate reductase, cytochrome b subunit	90.8212	2.27664e-06	0.000547658	Brain +Lung +Spleen
PPECC33_RS04785	-		27.8594	5.94721e-05	0.00613129	Brain +Lung +Spleen
PPECC33_RS07665	paaX	paaX; phenylacetic acid degradation operon negative regulatory protein	29.3589	0.00210419	0.047145	Brain +Lung +Spleen
PPECC33_RS08105	ddpD	ddpD; peptide/nickel transport system ATP-binding protein	32.3927	0.000301948	0.0146078	Brain +Lung +Spleen
PPECC33_RS10425	fliY	fliY, tcyA; L-cystine transport system substrate-binding protein	49.6491	0.000951634	0.0298592	Brain +Lung +Spleen
PPECC33_RS11180	baeS	baeS, smeS; two-component system, OmpR family, sensor histidine kinase BaeS [EC:2.7.13.3]	39.0514	0.000191046	0.0113721	Brain +Lung +Spleen
PPECC33_RS11815	ccmH	ccmH; cytochrome c-type biogenesis protein CcmH	17.5598	0.00208843	0.047145	Brain +Lung +Spleen
PPECC33_RS11870	napG	napG; ferredoxin-type protein NapG	55.552	0.000524454	0.0202758	Brain +Lung +Spleen
PPECC33_RS13490	-	alpA; prophage regulatory protein	83.2362	4.00523e-05	0.00456385	Brain +Lung +Spleen
PPECC33_RS13770	purL	PFAS, purL; phosphoribosylformylglycinamidine synthase [EC:6.3.5.3]	8.93158	0.000179309	0.0113721	Brain +Lung +Spleen
PPECC33_RS15815	argO	lysE, argO; L-lysine exporter family protein LysE/ArgO	42.6769	0.000559229	0.0208747	Brain +Lung +Spleen
PPECC33_RS18205	fkpA	fkpA; FKBP-type peptidyl-prolyl cis-trans isomerase FkpA [EC:5.2.1.8]	23.0063	0.00176117	0.0443364	Brain +Lung +Spleen
PPECC33_RS19110	hutW	chuW; anaerobilin synthase [EC:2.1.1.342]	35.4204	0.000186848	0.0113721	Brain +Lung +Spleen
PPECC33_RS19825	rfaJ	waaR, waaT, rfaJ; UDP-glucose/galactose:(glucosyl)LPS alpha-1,2-glucosyl/galactosyltransferase [EC:2.4.1.-]	431.936	7.80028e-09	1.06174e-05	Brain +Lung +Spleen
PPECC33_RS19830	rfaI	waaO, rfaI; UDP-glucose:(glucosyl)LPS alpha-1,3-glucosyltransferase [EC:2.4.1.-]	12.8818	1.48998e-06	0.000403227	Brain +Lung +Spleen
PPECC33_RS19950	gltS	gltS; glutamate:Na+ symporter, ESS family	16.9546	0.00211227	0.047145	Brain +Lung +Spleen
PPECC33_RS20870	yigB	yigB; FMN hydrolase / 5-amino-6-(5-phospho-D-ribitylamino)uracil phosphatase [EC:3.1.3.102 3.1.3.104]	25.1239	0.00187967	0.0462604	Brain +Lung +Spleen
PPECC33_RS21025	tatD	tatD; TatD DNase family protein [EC:3.1.21.-]	140.735	1.07284e-05	0.00153725	Brain +Lung +Spleen
PPECC33_RS22305	malM	malM; maltose operon periplasmic protein	24.8259	0.000535701	0.0203472	Brain +Lung +Spleen
PPECC33_RS23980	fimG	fimG; minor fimbrial subunit	35.4168	0.000432057	0.0179885	Brain +Lung +Spleen
PPECC33_RS00565	hofC	hofC; protein transport protein HofC	19.9273	0.000912425	0.02905	Brain +Lung
PPECC33_RS02660	ybaL	TC.KEF; monovalent cation:H+ antiporter-2, CPA2 family	7.45738	0.000101668	0.00880441	Brain +Lung
PPECC33_RS05435	torC	torC; trimethylamine-N-oxide reductase (cytochrome c), cytochrome c-type subunit TorC	41.4666	0.000579976	0.0211111	Brain +Lung
PPECC33_RS07840	ydcS	ABC.SP.S; putative spermidine/putrescine transport system substrate-binding protein	46.6175	0.00013355	0.00963789	Brain +Lung
PPECC33_RS08585	-	K06904; uncharacterized protein	332.551	9.63064e-06	0.00148931	Brain +Lung
PPECC33_RS10340	yecR		27.5476	0.000796689	0.0261338	Brain +Lung
PPECC33_RS13320	-		16.955	0.00188033	0.0462604	Brain +Lung
PPECC33_RS13885	srmB	srmB; ATP-dependent RNA helicase SrmB [EC:3.6.4.13]	17.5605	0.00164367	0.0428741	Brain +Lung
PPECC33_RS14740	pphB	pphB; serine/threonine protein phosphatase 2 [EC:3.1.3.16]	26.641	0.000605647	0.0211111	Brain +Lung
PPECC33_RS15625	ygfU	uacT; uric acid transporter	51.4774	2.84255e-06	0.000615412	Brain +Lung
PPECC33_RS15680	ygfZ	ygfZ; tRNA-modifying protein YgfZ	93.5982	0.00012623	0.00958196	Brain +Lung
PPECC33_RS18625	gntU	gntU; Gnt-I system low-affinity gluconate transporter	248.85	6.88253e-06	0.00114621	Brain +Lung
PPECC33_RS00075	dnaJ	dnaJ; molecular chaperone DnaJ	108.965	1.13607e-05	0.00153725	Brain +Spleen
PPECC33_RS03110	fepB	fepB; ferric enterobactin transport system substrate-binding protein	20.8881	0.00194393	0.047145	Brain +Spleen
PPECC33_RS04820			79.6061	3.70489e-05	0.00445617	Brain +Spleen
PPECC33_RS05180	elfG	fimbrial protein	12.3845	0.00153984	0.0409352	Brain +Spleen
PPECC33_RS07990	narU	NRT, narK, nrtP, nasA; MFS transporter, NNP family, nitrate/nitrite transporter	93.921	0.000271927	0.0137636	Brain +Spleen
PPECC33_RS08910	nemR	nemR; TetR/AcrR family transcriptional regulator, transcriptional repressor for nem operon	38.1318	0.00224393	0.0495724	Brain +Spleen
PPECC33_RS09600	ansA	E3.5.1.1, ansA, ansB; L-asparaginase [EC:3.5.1.1]	26.942	0.00089389	0.0288847	Brain +Spleen
PPECC33_RS10795	nac	nac; LysR family transcriptional regulator, nitrogen assimilation regulatory protein	97.1114	5.4476e-05	0.00589703	Brain +Spleen
PPECC33_RS10850	dacD	dacC, dacA, dacD; serine-type D-Ala-D-Ala carboxypeptidase (penicillin-binding protein 5/6) [EC:3.4.16.4]	94.1134	7.19145e-05	0.00707704	Brain +Spleen
PPECC33_RS12055	yfaD	rpnE; recombination-promoting nuclease RpnE	38.7405	0.00110153	0.033589	Brain +Spleen
PPECC33_RS12420	truA	truA, PUS1; tRNA pseudouridine38-40 synthase [EC:5.4.99.12]	273.647	2.65892e-08	1.91885e-05	Brain +Spleen
PPECC33_RS12560	yfdC	yfdC; formate-nitrite transporter family protein	93.5258	2.96075e-05	0.0037706	Brain +Spleen
PPECC33_RS13215	purM	purM; phosphoribosylformylglycinamidine cyclo-ligase [EC:6.3.3.1]	46.605	0.00137921	0.0389027	Brain +Spleen
PPECC33_RS13525	xseA	xseA; exodeoxyribonuclease VII large subunit [EC:3.1.11.6]	13.4538	0.00171262	0.0441407	Brain +Spleen
PPECC33_RS14455	proX	proX; glycine betaine/proline transport system substrate-binding protein	25.1233	0.00155043	0.0409352	Brain +Spleen
PPECC33_RS15905	-		15.1391	0.00230466	0.0499244	Brain +Spleen
PPECC33_RS16715	cpdA	cpdA; 3',5'-cyclic-AMP phosphodiesterase [EC:3.1.4.53]	23.618	0.000257414	0.0137636	Brain +Spleen
PPECC33_RS18385	dam	dam; DNA adenine methylase [EC:2.1.1.72]	57.209	0.000106138	0.00883807	Brain +Spleen
PPECC33_RS18580	glpD	glpA, glpD; glycerol-3-phosphate dehydrogenase [EC:1.1.5.3]	37.8388	0.000311925	0.0146808	Brain +Spleen
PPECC33_RS19465	xylF	xylF; D-xylose transport system substrate-binding protein	58.7141	0.000380617	0.016402	Brain +Spleen
PPECC33_RS20670	ilvA	E4.3.1.19, ilvA, tdcB; threonine dehydratase [EC:4.3.1.19]	68.0988	0.000152766	0.0100223	Brain +Spleen
PPECC33_RS21735	metJ	metJ; MetJ family transcriptional regulator, methionine regulon repressor	95.3259	0.000194349	0.0113721	Brain +Spleen
PPECC33_RS22275	malG	malG; maltose/maltodextrin transport system permease protein	26.3338	0.00197991	0.047145	Brain +Spleen
PPECC33_RS22885	dcuA	dcuA; anaerobic C4-dicarboxylate transporter DcuA	40.8728	0.00140157	0.0389027	Brain +Spleen
PPECC33_RS00285	ccdB	ccdB; toxin CcdB	92.3326	7.4419e-05	0.00675496	Spleen +Lung
PPECC33_RS01080	yafC		19.9999	0.00136338	0.046109	Spleen +Lung
PPECC33_RS04795	-		222.331	5.49314e-06	0.00129638	Spleen +Lung
PPECC33_RS05365	hyaE	hyaE; hydrogenase-1 operon protein HyaE	67.666	0.00103191	0.040914	Spleen +Lung
PPECC33_RS08475	dmsC	ynfH; Tat-targeted selenate reductase subunit YnfH	61.9996	0.000222288	0.0124905	Spleen +Lung
PPECC33_RS18785	yhhN		54.3332	7.89065e-06	0.00143246	Spleen +Lung
PPECC33_RS19805	waaL	waaL, rfaL; O-antigen ligase [EC:2.4.1.-]	12.6316	0.000164316	0.0103095	Spleen +Lung
PPECC33_RS01705	rpmE2	RP-L31, rpmE; large subunit ribosomal protein L31	30.2771	0.000151259	0.0100223	Brain
PPECC33_RS01830	yahA	adrB; c-di-GMP phosphodiesterase [EC:3.1.4.52]	45.4041	0.000245451	0.0136257	Brain
PPECC33_RS02040	yaiL	K09912; uncharacterized protein	65.669	0.00062407	0.0211111	Brain
PPECC33_RS02230	sbcC	sbcC, rad50; DNA repair protein SbcC/Rad50	22.4012	0.00173396	0.0441649	Brain
PPECC33_RS02830	ybbW	allP; allantoin permease	211.886	2.50714e-07	0.000135699	Brain
PPECC33_RS02865	fdrA	fdrA; FdrA protein	42.9802	0.000485409	0.019813	Brain
PPECC33_RS03175	dsbG	dsbG; thiol:disulfide interchange protein DsbG	35.1188	0.000147973	0.0100223	Brain
PPECC33_RS03940	modB	modB; molybdate transport system permease protein	19.3772	0.00111757	0.0336048	Brain
PPECC33_RS04100	ybhG	ABC-2.TX; HlyD family secretion protein	85.6281	0.00145993	0.0400093	Brain
PPECC33_RS04165	rlmF	rlmF; 23S rRNA (adenine1618-N6)-methyltransferase [EC:2.1.1.181]	35.7214	0.000273365	0.0137636	Brain
PPECC33_RS04170	ybiO	ybiO; moderate conductance mechanosensitive channel	45.6974	0.00139058	0.0389027	Brain
PPECC33_RS04250	exuT_1	exuT; MFS transporter, ACS family, hexuronate transporter	34.8044	0.0020998	0.047145	Brain
PPECC33_RS04785	-		27.8594	5.94721e-05	0.00613129	Brain
PPECC33_RS04810	-		309.976	9.80818e-09	1.06174e-05	Brain
PPECC33_RS04820			79.6061	3.70489e-05	0.00445617	Brain
PPECC33_RS06730	-		25.3206	0.00120863	0.035845	Brain
PPECC33_RS07590	feaR	feaR; AraC family transcriptional regulator, positive regulator of tynA and feaB	34.8046	0.00201048	0.047145	Brain
PPECC33_RS07625	paaD	paaD; ring-1,2-phenylacetyl-CoA epoxidase subunit PaaD	35.1065	0.00230598	0.0499244	Brain
PPECC33_RS07710	hrpA	hrpA; ATP-dependent helicase HrpA [EC:3.6.4.13]	35.1136	0.000502062	0.019813	Brain
PPECC33_RS08590	-		126.18	0.000268639	0.0137636	Brain
PPECC33_RS09205			60.5294	0.000373279	0.016402	Brain
PPECC33_RS09515	ydjZ		31.7792	0.00208378	0.047145	Brain
PPECC33_RS11380	yehE		141.314	0.00012835	0.00958196	Brain
PPECC33_RS11425	yehM		37.8379	0.000379908	0.016402	Brain
PPECC33_RS11840	ccmC	ccmC; heme exporter protein C	136.824	1.14284e-06	0.000353463	Brain
PPECC33_RS13180	focB	focA; formate transporter	43.8863	0.000655282	0.0218259	Brain
PPECC33_RS13380	-		9.15259	0.00106752	0.033017	Brain
PPECC33_RS13490	-	alpA; prophage regulatory protein	83.2362	4.00523e-05	0.00456385	Brain
PPECC33_RS13710	yphD	yphD; sugar transport system permease protein	34.2919	4.88236e-07	0.000211406	Brain
PPECC33_RS14365	gabP	gabP; GABA permease	51.1476	0.000616137	0.0211111	Brain
PPECC33_RS14565	mltB	mltB; membrane-bound lytic murein transglycosylase B [EC:4.2.2.-]	27.2478	0.000386376	0.016402	Brain
PPECC33_RS14855	iap	iap; alkaline phosphatase isozyme conversion protein [EC:3.4.11.-]	33.6027	0.000318887	0.0146891	Brain
PPECC33_RS15330	hilA	hilA; transcriptional regulator HilA, main transcriptional regulator of SPI1	130.418	0.000216048	0.012309	Brain
PPECC33_RS15430	invC	spaL; type III secretion system ATPase [EC:7.4.2.8]	56.5933	0.000600229	0.0211111	Brain
PPECC33_RS15905	-		15.1391	0.00230466	0.0499244	Brain
PPECC33_RS16270	kpsS	kpsS, lipB; capsular polysaccharide export protein	13.9235	0.000121603	0.00958196	Brain
PPECC33_RS17220	agaE	agaE; N-acetylgalactosamine PTS system EIID component	63.5803	5.02376e-06	0.00090637	Brain
PPECC33_RS17265	rsmI	rsmI; 16S rRNA (cytidine1402-2'-O)-methyltransferase [EC:2.1.1.198]	34.1994	0.00208357	0.047145	Brain
PPECC33_RS17305	yhbP	K09979; uncharacterized protein	449.985	9.63952e-07	0.000347826	Brain
PPECC33_RS18425	hofM	hofM; pilus assembly protein HofM	34.5035	0.00150784	0.040806	Brain
PPECC33_RS18950	-		73.8309	0.00139313	0.0389027	Brain
PPECC33_RS20285	recF	recF; DNA replication and repair protein RecF	24.221	0.000503333	0.019813	Brain
PPECC33_RS21230	-		42.3827	9.89977e-05	0.00880441	Brain
PPECC33_RS22655	phnD	phnD; phosphonate transport system substrate-binding protein	83.5177	0.000622066	0.0211111	Brain
PPECC33_RS22755	fumB	E4.2.1.2A, fumA, fumB; fumarate hydratase, class I [EC:4.2.1.2]	69.6341	3.9971e-06	0.000786702	Brain
PPECC33_RS23285	ytfH		71.1279	9.06131e-05	0.00852945	Brain
PPECC33_RS23955	fimA	fimA; major type 1 subunit fimbrin (pilin)	116.498	0.000303626	0.0146078	Brain
PPECC33_RS00265	kefF	kefF; glutathione-regulated potassium-efflux system ancillary protein KefF	351.682	1.43e-06	0.000258501	Lung
PPECC33_RS00330	rluA	rluA; tRNA pseudouridine32 synthase / 23S rRNA pseudouridine746 synthase [EC:5.4.99.28 5.4.99.29]	88.3096	0.000159663	0.00909661	Lung
PPECC33_RS01290	yhhI		107.078	9.22e-05	0.00623526	Lung
PPECC33_RS01595	phoE	phoE; outer membrane pore protein E	81.8509	0.000159335	0.00909661	Lung
PPECC33_RS02275	queA	queA; S-adenosylmethionine:tRNA ribosyltransferase-isomerase [EC:2.4.99.17]	137.526	8.98e-05	0.00623526	Lung
PPECC33_RS02970	nfrA	nfrA; bacteriophage N4 adsorption protein A	10.136	0.000627741	0.0238431	Lung
PPECC33_RS03675	sdhA	sdhA, frdA; succinate dehydrogenase / fumarate reductase, flavoprotein subunit [EC:1.3.5.1 1.3.5.4]	100.299	0.00025332	0.0124645	Lung
PPECC33_RS04245	yicI	malZ; alpha-glucosidase [EC:3.2.1.20]	6.27588	0.00165704	0.0455977	Lung
PPECC33_RS04465	artJ	artJ; arginine transport system substrate-binding protein	25.2385	0.00198259	0.048646	Lung
PPECC33_RS04785	-		28.3334	5.45e-05	0.00437361	Lung
PPECC33_RS04795	-		205.234	7.54e-06	0.0011667	Lung
PPECC33_RS04995	aroA	aroA; 3-phosphoshikimate 1-carboxyvinyltransferase [EC:2.5.1.19]	20.3171	0.00212379	0.0499783	Lung
PPECC33_RS05495	rutF	rutF; flavin reductase [EC:1.5.1.-]	22.4713	0.00169119	0.045768	Lung
PPECC33_RS05935	ycfH	tatD; TatD DNase family protein [EC:3.1.21.-]	34.1594	0.00149721	0.0438034	Lung
PPECC33_RS06615	oppB	oppB; oligopeptide transport system permease protein	29.5488	0.000941543	0.0308855	Lung
PPECC33_RS07040	-		54.4762	0.000157124	0.00909661	Lung
PPECC33_RS07340	puuR	puuR; HTH-type transcriptional regulator, repressor for puuD	224.026	1.74e-06	0.0002902	Lung
PPECC33_RS07610	paaA	paaA; ring-1,2-phenylacetyl-CoA epoxidase subunit PaaA [EC:1.14.13.149]	51.6953	0.000728796	0.0256616	Lung
PPECC33_RS07730	gapC	GAPDH, gapA; glyceraldehyde 3-phosphate dehydrogenase [EC:1.2.1.12]	66.4154	0.000274907	0.0129386	Lung
PPECC33_RS07765	mdoD		29.5501	0.00075772	0.0256616	Lung
PPECC33_RS08030	fdnI	fdnI; formate dehydrogenase-N, gamma subunit	41.8693	7.27e-05	0.00562276	Lung
PPECC33_RS08365	eamA	eamA; O-acetylserine/cysteine efflux transporter	41.2333	0.00142595	0.0434814	Lung
PPECC33_RS08370	ydeE		100.017	3.17e-05	0.00285639	Lung
PPECC33_RS08585	-	K06904; uncharacterized protein	338.098	9.08e-06	0.00123495	Lung
PPECC33_RS08915	nemA	nemA; N-ethylmaleimide reductase [EC:1.-.-.-]	38.1654	0.000480925	0.0208241	Lung
PPECC33_RS09035	ydhV		74.4765	7.65e-05	0.00570838	Lung
PPECC33_RS09570	topB	topB; DNA topoisomerase III [EC:5.6.2.1]	25.2402	0.00147287	0.0436817	Lung
PPECC33_RS11615	cirA	TC.FEV.OM2, cirA, cfrA, hmuR; outer membrane receptor for ferrienterochelin and colicins	13.0494	0.00136275	0.042148	Lung
PPECC33_RS11735	yejA	yejA; microcin C transport system substrate-binding protein	280.085	5.86e-08	2.54e-05	Lung
PPECC33_RS11750	yejF	yejF; microcin C transport system ATP-binding protein	268.356	3.43e-07	7.44e-05	Lung
PPECC33_RS11880	napD	napD; periplasmic nitrate reductase NapD	108.91	0.000251505	0.0124645	Lung
PPECC33_RS12035	glpT	glpT; MFS transporter, OPA family, glycerol-3-phosphate transporter	520.897	3.03e-11	6.55e-08	Lung
PPECC33_RS12675	ypdA	K02478; two-component system, LytTR family, sensor kinase [EC:2.7.13.3]	141.613	1.67e-07	4.75e-05	Lung
PPECC33_RS12705	fryC	fryC, frvB; fructose-like PTS system EIIC or EIIBC or EIIABC component	143.081	2.73e-05	0.00257306	Lung
PPECC33_RS13055	acrD	acrD; multidrug efflux pump	5.57298	0.000758588	0.0256616	Lung
PPECC33_RS13320	-		17.2421	0.00176629	0.0464255	Lung
PPECC33_RS13490	-	alpA; prophage regulatory protein	84.6346	3.75e-05	0.00311871	Lung
PPECC33_RS13895	eamB	eamB; cysteine/O-acetylserine efflux protein	90.4599	0.000202179	0.010676	Lung
PPECC33_RS14595	srlR	srlR, gutR; DeoR family transcriptional regulator, glucitol operon repressor	112.613	9.76e-05	0.00633815	Lung
PPECC33_RS14915	ygcU		27.7047	0.000735746	0.0256616	Lung
PPECC33_RS17020	exuT	exuT; MFS transporter, ACS family, hexuronate transporter	15.822	0.000253243	0.0124645	Lung
PPECC33_RS17125	tdcE	E2.3.1.54, pflD; formate C-acetyltransferase [EC:2.3.1.54]	25.2382	0.00210664	0.0499783	Lung
PPECC33_RS17655	dcuD	TC.DCUC, dcuC, dcuD; C4-dicarboxylate transporter, DcuC family	34.7722	0.00210394	0.0499783	Lung
PPECC33_RS17985	mscL	mscL; large conductance mechanosensitive channel	317.071	2.9e-09	2.25e-06	Lung
PPECC33_RS18390	damX	damX; DamX protein	496.619	2.02e-07	4.86e-05	Lung
PPECC33_RS18725	livH	livH; branched-chain amino acid transport system permease protein	98.4774	3.48e-05	0.00301635	Lung
PPECC33_RS19435	ysaB		25.0788	0.000740977	0.0256616	Lung
PPECC33_RS19675	mtlA	mtlA, cmtA; mannitol PTS system EIICBA or EIICB component [EC:2.7.1.197]	307.757	1.2e-07	4.31e-05	Lung
PPECC33_RS19810	-		569.363	3.12e-09	2.25e-06	Lung
PPECC33_RS20950	yigM		8.45388	0.00159234	0.0453606	Lung
PPECC33_RS21125	ydgA		26.4705	0.00145397	0.0436817	Lung
PPECC33_RS21440	-		77.8471	0.000266332	0.0128135	Lung
PPECC33_RS23110	-		64.6279	0.000138799	0.00858568	Lung
PPECC33_RS23260	fklB	fklB; FKBP-type peptidyl-prolyl cis-trans isomerase FklB [EC:5.2.1.8]	33.5467	0.00103122	0.0333223	Lung
PPECC33_RS23660	-		74.7671	0.000399684	0.0179375	Lung
PPECC33_RS24080	-		24.6245	0.00162243	0.0455977	Lung
PPECC33_RS28445	lplA	lplA, lplJ, lipL1; lipoate---protein ligase [EC:6.3.1.20]	44.3295	8.41e-05	0.0060698	Lung
PPECC33_RS00155	rihC	rihC; non-specific riboncleoside hydrolase [EC:3.2.-.-]	44.9997	0.00167446	0.0493965	Spleen
PPECC33_RS00365	yabI		54.9996	0.00078974	0.0332819	Spleen
PPECC33_RS00430	ilvI	E2.2.1.6L, ilvB, ilvG, ilvI; acetolactate synthase I/II/III large subunit [EC:2.2.1.6]	17.7142	0.000686173	0.029443	Spleen
PPECC33_RS03015	ybdG	fepG; ferric enterobactin transport system permease protein	41.3331	0.00048082	0.0226947	Spleen
PPECC33_RS03080	entF	entF; enterobactin synthetase component F [EC:6.3.2.14]	9.14284	0.0015085	0.046843	Spleen
PPECC33_RS03990	bioA		88.9993	9.88985e-05	0.00810915	Spleen
PPECC33_RS04785	-		30.6665	3.61598e-05	0.00406367	Spleen
PPECC33_RS04820	-		87.6663	2.4862e-05	0.00308813	Spleen
PPECC33_RS05270	sulA	sulA; cell division inhibitor SulA	111.332	9.96464e-05	0.00810915	Spleen
PPECC33_RS05660	mdoC	mdoC; glucans biosynthesis protein C [EC:2.1.-.-]	104.666	3.39998e-06	0.00100299	Spleen
PPECC33_RS07275	-		18.6666	0.00150274	0.046843	Spleen
PPECC33_RS07505		emrA; membrane fusion protein, multidrug efflux system	83.6659	0.00112742	0.0429147	Spleen
PPECC33_RS08125	ddpX	vanX; zinc D-Ala-D-Ala dipeptidase [EC:3.4.13.22]	339.329	1.79916e-06	0.000707671	Spleen
PPECC33_RS08280	lsrF	lsrF; 3-hydroxy-5-phosphonooxypentane-2,4-dione thiolase [EC:2.3.1.245]	207.998	2.25223e-06	0.000759323	Spleen
PPECC33_RS08610	-	K06919; putative DNA primase/helicase	136.999	0.00015068	0.0098779	Spleen
PPECC33_RS08685	folM	folM; dihydromonapterin reductase / dihydrofolate reductase [EC:1.5.1.50 1.5.1.3]	53.6663	0.000515136	0.0234712	Spleen
PPECC33_RS09305	btuC	btuC; vitamin B12 transport system permease protein	76.9996	0.000126216	0.00911887	Spleen
PPECC33_RS10145	yebB		27.9999	0.000471794	0.0226947	Spleen
PPECC33_RS10605	yedA		25.6666	0.000870256	0.0354104	Spleen
PPECC33_RS12110	arnC	arnC, pmrF; undecaprenyl-phosphate 4-deoxy-4-formamido-L-arabinose transferase [EC:2.4.2.53]	164.665	1.25728e-05	0.00185449	Spleen
PPECC33_RS12150	menC	menC; o-succinylbenzoate synthase [EC:4.2.1.113]	26.3332	0.00109861	0.0425036	Spleen
PPECC33_RS12370	hisQ	hisQ; histidine transport system permease protein	57.6663	0.000424243	0.0208586	Spleen
PPECC33_RS12390	purF	purF, PPAT; amidophosphoribosyltransferase [EC:2.4.2.14]	18	0.00136764	0.046109	Spleen
PPECC33_RS12905	yfeX	yfeX; porphyrinogen peroxidase [EC:1.11.1.-]	243.997	9.67468e-06	0.00153805	Spleen
PPECC33_RS13135	hyfC	hyfC; hydrogenase-4 component C [EC:1.-.-.-]	36.6665	0.00119671	0.0441286	Spleen
PPECC33_RS13490	-	alpA; prophage regulatory protein	91.6661	2.70729e-05	0.00319461	Spleen
PPECC33_RS13975	yfiH	yfiH; polyphenol oxidase [EC:1.10.3.-]	33.3332	6.00337e-05	0.00615998	Spleen
PPECC33_RS14055	cII		19	0.00131983	0.046109	Spleen
PPECC33_RS15905	-		16.6666	0.00160112	0.047831	Spleen
PPECC33_RS16730	tolC	tolC, bepC, cyaE, raxC, sapF, rsaF, hasF; outer membrane protein	19.9999	0.00172236	0.0494286	Spleen
PPECC33_RS16765	ygiL		540.661	9.07147e-08	7.13622e-05	Spleen
PPECC33_RS16990	ygjR		41.3331	9.1105e-05	0.00796325	Spleen
PPECC33_RS17515	mlaD	mlaD, linM; phospholipid/cholesterol/gamma-HCH transport system substrate-binding protein	22.6666	0.00173838	0.0494286	Spleen
PPECC33_RS21825	ppc	ppc; phosphoenolpyruvate carboxylase [EC:4.1.1.31]	136.332	7.18827e-05	0.00675496	Spleen
PPECC33_RS22985	epmA	fimG; minor fimbrial subunit	277.997	9.77572e-06	0.00153805	Spleen
