# Supplementary material for: Genome-wide identification of genes critical for in vivo fitness of multi-drug resistant porcine extraintestinal pathogenic Escherichia coli by transposon-directed insertion site sequencing using a mouse infection model
Source: Virulence. 2023 Jan 4;14(1):2158708. doi: 10.1080/21505594.2022.2158708 (PMC9828833; doi:10.1080/21505594.2022.2158708)
Supplement: Supplemental Material [file KVIR_A_2158708_SM2854.zip › supplementary/Table S4 Genes without insertion-R3.xls]

## Sheet: Sheet1
No.	Gene ID	Gene name	Function
1	PPECC33_RS00065		DUF2541 family protein
3	PPECC33_RS00085	nhaA	Na+/H+ antiporter NhaA
4	PPECC33_RS00095		hypothetical protein
5	PPECC33_RS00110		fimbrial protein
6	PPECC33_RS00115	espX1	type III secretion system effector EspX1
7	PPECC33_RS00120	rpsT	30S ribosomal protein S20
8	PPECC33_RS00125		DUF2575 family protein
9	PPECC33_RS00135	ileS	isoleucine--tRNA ligase
10	PPECC33_RS00140	lspA	signal peptidase II
11	PPECC33_RS00145	fkpB	FKBP-type peptidyl-prolyl cis-trans isomerase
12	PPECC33_RS00150	ispH	4-hydroxy-3-methylbut-2-enyl diphosphate reductase
13	PPECC33_RS00160	dapB	4-hydroxy-tetrahydrodipicolinate reductase
14	PPECC33_RS00215	caiD	crotonobetainyl-CoA hydratase
15	PPECC33_RS00255	fixX	ferredoxin-like protein FixX
16	PPECC33_RS00275	folA	type 3 dihydrofolate reductase
17	PPECC33_RS00280		type II toxin-antitoxin system CcdA family antitoxin
18	PPECC33_RS00295	apaG	Co2+/Mg2+ efflux protein ApaG
19	PPECC33_RS00370	thiQ	thiamine ABC transporter ATP-binding protein ThiQ
20	PPECC33_RS00380	thiB	thiamine ABC transporter substrate binding subunit
21	PPECC33_RS00400	leuD	3-isopropylmalate dehydratase small subunit
22	PPECC33_RS00420	leuL	leu operon leader peptide
24	PPECC33_RS00440		fruR/shl operon leader peptide
25	PPECC33_RS00450	mraZ	division/cell wall cluster transcriptional repressor MraZ
26	PPECC33_RS00455	rsmH	16S rRNA (cytosine(1402)-N(4))-methyltransferase RsmH
27	PPECC33_RS00460	ftsL	cell division protein FtsL
28	PPECC33_RS00465	ftsI	peptidoglycan glycosyltransferase FtsI
29	PPECC33_RS00470	murE	UDP-N-acetylmuramoyl-L-alanyl-D-glutamate--2,6-diaminopimelate ligase
30	PPECC33_RS00475	murF	UDP-N-acetylmuramoyl-tripeptide--D-alanyl-D-alanine ligase
31	PPECC33_RS00480	mraY	phospho-N-acetylmuramoyl-pentapeptide-transferase
32	PPECC33_RS00485	murD	UDP-N-acetylmuramoyl-L-alanine--D-glutamate ligase
33	PPECC33_RS00495	murG	undecaprenyldiphospho-muramoylpentapeptide beta-N-acetylglucosaminyltransferase
34	PPECC33_RS00505	ddlB	D-alanine--D-alanine ligase
35	PPECC33_RS00510	ftsQ	cell division protein FtsQ
36	PPECC33_RS00515	ftsA	cell division protein FtsA
37	PPECC33_RS00520	ftsZ	cell division protein FtsZ
38	PPECC33_RS00525	lpxC	UDP-3-O-acyl-N-acetylglucosamine deacetylase
39	PPECC33_RS00530	secM	secA regulator SecM
41	PPECC33_RS00620	lpdA	dihydrolipoyl dehydrogenase
42	PPECC33_RS00695	panD	aspartate 1-decarboxylase
43	PPECC33_RS00725		fimbrial protein
44	PPECC33_RS00730	yadL	fimbrial-like protein YadL
45	PPECC33_RS00755	folK	2-amino-4-hydroxy-6-hydroxymethyldihydropteridine diphosphokinase
46	PPECC33_RS00770	dksA	RNA polymerase-binding protein DksA
47	PPECC33_RS00815	hemL	glutamate-1-semialdehyde 2,1-aminomutase
49	PPECC33_RS00840	mtnN	5'-methylthioadenosine/S-adenosylhomocysteine nucleosidase
50	PPECC33_RS00865	dapD	2,3,4,5-tetrahydropyridine-2,6-dicarboxylate N-succinyltransferase
51	PPECC33_RS00880	rpsB	30S ribosomal protein S2
52	PPECC33_RS00890	pyrH	UMP kinase
53	PPECC33_RS00895	frr	ribosome recycling factor
54	PPECC33_RS00900	ispC	1-deoxy-D-xylulose-5-phosphate reductoisomerase
55	PPECC33_RS00905	ispU	(2E,6E)-farnesyl-diphosphate-specific ditrans,polycis-undecaprenyl-diphosphate synthase
56	PPECC33_RS00910	cdsA	phosphatidate cytidylyltransferase
57	PPECC33_RS00915	rseP	sigma E protease regulator RseP
58	PPECC33_RS00920	bamA	outer membrane protein assembly factor BamA
59	PPECC33_RS00925	skp	molecular chaperone Skp
60	PPECC33_RS00930	lpxD	UDP-3-O-(3-hydroxymyristoyl)glucosamine N-acyltransferase
61	PPECC33_RS00935	fabZ	3-hydroxyacyl-ACP dehydratase FabZ
62	PPECC33_RS00950	rnhB	ribonuclease HII
63	PPECC33_RS00955	dnaE	DNA polymerase III subunit alpha
64	PPECC33_RS00960	accA	acetyl-CoA carboxylase carboxyl transferase subunit alpha
65	PPECC33_RS00970		VOC family protein
66	PPECC33_RS00995	arfB	aminoacyl-tRNA hydrolase
67	PPECC33_RS01010	proS	proline--tRNA ligase
68	PPECC33_RS01040	gmhB	D-glycero-beta-D-manno-heptose 1,7-bisphosphate 7-phosphatase
69	PPECC33_RS01050		tRNA-Ile
70	PPECC33_RS01075	dkgB	2,5-didehydrogluconate reductase DkgB
71	PPECC33_RS01110	rnhA	ribonuclease HI
72	PPECC33_RS01115	dnaQ	DNA polymerase III subunit epsilon
73	PPECC33_RS01120		tRNA-Asp
74	PPECC33_RS01125		hypothetical protein
75	PPECC33_RS01140		hypothetical protein
76	PPECC33_RS01145		Hcp family type VI secretion system effector
77	PPECC33_RS01175		type IVB secretion system protein IcmH/DotU
78	PPECC33_RS01215	tssE	type VI secretion system baseplate subunit TssE
79	PPECC33_RS01240		Hcp family type VI secretion system effector
80	PPECC33_RS01265		hypothetical protein
82	PPECC33_RS01285		hypothetical protein
83	PPECC33_RS01310	lpcA	D-sedoheptulose 7-phosphate isomerase
84	PPECC33_RS01355		FliM/FliN family flagellar motor switch protein
85	PPECC33_RS01370		flagellar hook-basal body complex protein FliE
86	PPECC33_RS01385		flagellar assembly protein H
87	PPECC33_RS01395	fliJ	flagellar export protein FliJ
88	PPECC33_RS01420	flgM	flagellar biosynthesis anti-sigma factor FlgM
89	PPECC33_RS01470		rod-binding protein
90	PPECC33_RS01515		hypothetical protein
91	PPECC33_RS01520		flagellar hook-length control protein FliK
92	PPECC33_RS01525		flagellar basal body-associated FliL family protein
93	PPECC33_RS01550	yafN	type I toxin-antitoxin system antitoxin YafN
94	PPECC33_RS01555	yafO	type II toxin-antitoxin system mRNA interferase toxin YafO
95	PPECC33_RS01565		RtcB family protein
96	PPECC33_RS01570	prfH	peptide chain release factor H
98	PPECC33_RS01620		hypothetical protein
99	PPECC33_RS01640	paoD	molybdenum cofactor insertion chaperone PaoD
100	PPECC33_RS01665		YkgJ family cysteine cluster protein
101	PPECC33_RS01695	ecpR	ECP biosynthesis operon DNA-binding transcriptional regulator EcpR
102	PPECC33_RS01700	rpmJ	50S ribosomal protein L36
103	PPECC33_RS01710		hypothetical protein
104	PPECC33_RS01730		LysR family transcriptional regulator
105	PPECC33_RS01760	rclC	reactive chlorine species resistance protein RclC
106	PPECC33_RS01800		hypothetical protein
107	PPECC33_RS01880		autoinducer 2 ABC transporter substrate-binding protein
108	PPECC33_RS02025	mhpF	acetaldehyde dehydrogenase
109	PPECC33_RS02055	frmR	formaldehyde-responsive transcriptional repressor FrmR
110	PPECC33_RS02065		acetyltransferase
111	PPECC33_RS02070		glycosyltransferase family 2 protein
112	PPECC33_RS02075		PIG-L family deacetylase
113	PPECC33_RS02085	tauB	taurine ABC transporter ATP-binding subunit
114	PPECC33_RS02090	tauC	taurine ABC transporter permease TauC
115	PPECC33_RS02100	hemB	porphobilinogen synthase
116	PPECC33_RS02110	iprA	hydrogen peroxide resistance inhibitor IprA
117	PPECC33_RS02205	ppnP	pyrimidine/purine nucleoside phosphorylase
118	PPECC33_RS02285	yajC	preprotein translocase subunit YajC
119	PPECC33_RS02290	secD	protein translocase subunit SecD
120	PPECC33_RS02295	secF	protein translocase subunit SecF
121	PPECC33_RS02300		HNH nuclease family protein
122	PPECC33_RS02320	nrdR	transcriptional regulator NrdR
123	PPECC33_RS02325	ribD	bifunctional diaminohydroxyphosphoribosylaminopyrimidine deaminase/5-amino-6-(5-phosphoribosylamino)uracil reductase RibD
124	PPECC33_RS02330	ribE	6,7-dimethyl-8-ribityllumazine synthase
125	PPECC33_RS02335	nusB	transcription antitermination factor NusB
126	PPECC33_RS02360	dxs	1-deoxy-D-xylulose-5-phosphate synthase
127	PPECC33_RS02370	xseB	exodeoxyribonuclease VII small subunit
128	PPECC33_RS02380	yajL	protein deglycase YajL
129	PPECC33_RS02390	yajQ	nucleotide binding protein YajQ
130	PPECC33_RS02405		cytochrome o ubiquinol oxidase subunit IV
131	PPECC33_RS02465	hupB	DNA-binding protein HU-beta
132	PPECC33_RS02475		helix-hairpin-helix domain-containing protein
133	PPECC33_RS02515	glnK	P-II family nitrogen regulator
134	PPECC33_RS02530		YbaY family lipoprotein
135	PPECC33_RS02535		MGMT family protein
137	PPECC33_RS02540		DUF1428 family protein
138	PPECC33_RS02555	maa	maltose O-acetyltransferase
139	PPECC33_RS02560	hha	hemolysin expression modulator Hha
140	PPECC33_RS02565	tomB	Hha toxicity modulator TomB
141	PPECC33_RS02575	acrA	multidrug efflux RND transporter periplasmic adaptor subunit AcrA
142	PPECC33_RS02615	dnaX	DNA polymerase III subunit gamma/tau
143	PPECC33_RS02620		YbaB/EbfC family nucleoid-associated protein
144	PPECC33_RS02640	adk	adenylate kinase
145	PPECC33_RS02675	ybaK	Cys-tRNA(Pro)/Cys-tRNA(Cys) deacylase YbaK
146	PPECC33_RS02680		TraB/GumN family protein
147	PPECC33_RS02720	cueR	Cu(I)-responsive transcriptional regulator
148	PPECC33_RS02730		hypothetical protein
149	PPECC33_RS02745		NfeD family protein
150	PPECC33_RS02890	purE	5-(carboxyamino)imidazole ribonucleotide mutase
151	PPECC33_RS02895	lpxH	UDP-2,3-diacylglucosamine diphosphatase
152	PPECC33_RS02900	ppiB	peptidylprolyl isomerase B
153	PPECC33_RS02905	cysS	cysteine--tRNA ligase
154	PPECC33_RS02915	ybcJ	ribosome-associated protein YbcJ
155	PPECC33_RS02920	folD	bifunctional methylenetetrahydrofolate dehydrogenase/methenyltetrahydrofolate cyclohydrolase FolD
156	PPECC33_RS02930	fimC	type 1 fimbria chaperone FimC
157	PPECC33_RS02950	fimZ	fimbria biosynthesis transcriptional regulator FimZ
158	PPECC33_RS02955		tRNA-Arg
159	PPECC33_RS02965		DUF4434 family protein
160	PPECC33_RS03025		MmcQ/YjbR family DNA-binding protein
161	PPECC33_RS03030		DUF1158 domain-containing protein
162	PPECC33_RS03075	ybdZ	enterobactin biosynthesis protein YbdZ
163	PPECC33_RS03135	entH	proofreading thioesterase EntH
164	PPECC33_RS03145		YbdD/YjiX family protein
165	PPECC33_RS03190	uspG	universal stress protein UspG
166	PPECC33_RS03210	citG	triphosphoribosyl-dephospho-CoA synthase CitG
167	PPECC33_RS03215	citX	citrate lyase holo-[acyl-carrier protein] synthase
168	PPECC33_RS03225	citE	citrate (pro-3S)-lyase subunit beta
169	PPECC33_RS03230	citD	citrate lyase acyl carrier protein
170	PPECC33_RS03265	crcB	fluoride efflux transporter CrcB
171	PPECC33_RS03280	lipA	lipoyl synthase
172	PPECC33_RS03295	lipB	lipoyl(octanoyl) transferase LipB
173	PPECC33_RS03300		YbeD family protein
174	PPECC33_RS03315	mrdB	peptidoglycan glycosyltransferase MrdB
175	PPECC33_RS03320	mrdA	peptidoglycan DD-transpeptidase MrdA
176	PPECC33_RS03325	rlmH	23S rRNA (pseudouridine(1915)-N(3))-methyltransferase RlmH
177	PPECC33_RS03330	rsfS	ribosome silencing factor
178	PPECC33_RS03340	nadD	nicotinate-nucleotide adenylyltransferase
179	PPECC33_RS03345	holA	DNA polymerase III subunit delta
180	PPECC33_RS03350	lptE	LPS assembly lipoprotein LptE
181	PPECC33_RS03370	gltL	glutamate/aspartate ABC transporter ATP binding protein GltL
182	PPECC33_RS03395	lnt	apolipoprotein N-acyltransferase
183	PPECC33_RS03400	corC	CNNM family magnesium/cobalt transport protein CorC
184	PPECC33_RS03405	ybeY	rRNA maturation RNase YbeY
185	PPECC33_RS03425		tRNA-Gln
186	PPECC33_RS03430		tRNA-Gln
187	PPECC33_RS03440		tRNA-Gln
188	PPECC33_RS03445		tRNA-Gln
189	PPECC33_RS03450		tRNA-Leu
190	PPECC33_RS03455		tRNA-Met
191	PPECC33_RS03490	glnS	glutamine--tRNA ligase
192	PPECC33_RS03510	uof	fur leader peptide
193	PPECC33_RS03520	fldA	flavodoxin FldA
194	PPECC33_RS03525	ybfE	LexA regulated protein
195	PPECC33_RS03535	seqA	replication initiation negative regulator SeqA
196	PPECC33_RS03545	kdpE	two-component system response regulator KdpE
197	PPECC33_RS03565	kdpA	potassium-transporting ATPase subunit KdpA
198	PPECC33_RS03570	kdpF	K(+)-transporting ATPase subunit F
199	PPECC33_RS03585		hypothetical protein
200	PPECC33_RS03605	ybgI	radiation resistance protein YbgI
201	PPECC33_RS03640		molecular chaperone
202	PPECC33_RS03650		type 1 fimbrial protein
205	PPECC33_RS03670	sdhD	succinate dehydrogenase membrane anchor subunit
206	PPECC33_RS03690	sucA	2-oxoglutarate dehydrogenase E1 component
207	PPECC33_RS03695	odhB	2-oxoglutarate dehydrogenase complex dihydrolipoyllysine-residue succinyltransferase
208	PPECC33_RS03735		DUF4387 domain-containing protein
209	PPECC33_RS03770		hypothetical protein
210	PPECC33_RS03775		hypothetical protein
211	PPECC33_RS03780	cydA	cytochrome ubiquinol oxidase subunit I
212	PPECC33_RS03785	cydB	cytochrome d ubiquinol oxidase subunit II
213	PPECC33_RS03790	cydX	cytochrome bd-I oxidase subunit CydX
214	PPECC33_RS03795	ybgE	cyd operon protein YbgE
215	PPECC33_RS03825	pal	peptidoglycan-associated lipoprotein Pal
216	PPECC33_RS03835		tRNA-Lys
218	PPECC33_RS03890	gpmA	2,3-diphosphoglycerate-dependent phosphoglycerate mutase
219	PPECC33_RS03925	acrZ	multidrug efflux pump accessory protein AcrZ
220	PPECC33_RS03960		LysR family transcriptional regulator
221	PPECC33_RS03985		kinase inhibitor
222	PPECC33_RS04040	moaC	cyclic pyranopterin monophosphate synthase MoaC
223	PPECC33_RS04060		hypothetical protein
224	PPECC33_RS04100	hlyD	secretion protein HlyD
225	PPECC33_RS04120		type III effector
226	PPECC33_RS04140		DUF1471 domain-containing protein
227	PPECC33_RS04200	dps	DNA starvation/stationary phase protection protein Dps
228	PPECC33_RS04220	mntS	manganase accumulation protein MntS
229	PPECC33_RS04380	ybjI	5-amino-6-(5-phospho-D-ribitylamino)uracil phosphatase
230	PPECC33_RS04400		inner membrane protein YbjM
231	PPECC33_RS04410		DUF1418 family protein
232	PPECC33_RS04455		YbjO family protein
233	PPECC33_RS04490		lipoprotein
234	PPECC33_RS04500		pentapeptide repeat-containing protein
235	PPECC33_RS04590	clpS	ATP-dependent Clp protease adapter ClpS
237	PPECC33_RS04600		tRNA-Ser
238	PPECC33_RS04605	infA	translation initiation factor IF-1
239	PPECC33_RS04615	cydC	cysteine/glutathione ABC transporter ATP-binding protein/permease CydC
240	PPECC33_RS04620	cydD	cysteine/glutathione ABC transporter permease/ATP-binding protein CydD
241	PPECC33_RS04650	serS	serine--tRNA ligase
242	PPECC33_RS04655		Hok/Gef family protein
243	PPECC33_RS04665		ogr/Delta-like zinc finger family protein
244	PPECC33_RS04670		phage late control D family protein
245	PPECC33_RS04685		tail protein
246	PPECC33_RS04690		GpE family phage tail protein
247	PPECC33_RS04715		tail fiber assembly protein
248	PPECC33_RS04730		baseplate J/gp47 family protein
249	PPECC33_RS04735		GPW/gp25 family protein
250	PPECC33_RS04765		M15 family metallopeptidase
251	PPECC33_RS04770		phage holin family protein
252	PPECC33_RS04775		tail protein X
255	PPECC33_RS04830		carboxylate--amine ligase
256	PPECC33_RS04835		plasmid partitioning/stability family protein
257	PPECC33_RS04860		hypothetical protein
258	PPECC33_RS04885		DUF4754 family protein
259	PPECC33_RS04895		DUF4761 family protein
260	PPECC33_RS04915		helix-turn-helix transcriptional regulator
261	PPECC33_RS05010	rpsA	30S ribosomal protein S1
262	PPECC33_RS05025	msbA	lipid A ABC transporter ATP-binding protein/permease MsbA
263	PPECC33_RS05030	lpxK	tetraacyldisaccharide 4'-kinase
264	PPECC33_RS05065	mukF	chromosome partition protein MukF
265	PPECC33_RS05070	mukE	chromosome partition protein MukE
266	PPECC33_RS05075	mukB	chromosome partition protein MukB
267	PPECC33_RS05095	aspC	aspartate transaminase
268	PPECC33_RS05140	ssuB	aliphatic sulfonates ABC transporter ATP-binding protein
269	PPECC33_RS05145	ssuC	aliphatic sulfonate ABC transporter permease SsuC
270	PPECC33_RS05200	pyrD	quinone-dependent dihydroorotate dehydrogenase
271	PPECC33_RS05220		ABC transporter ATP-binding protein
272	PPECC33_RS05240	rmf	ribosome modulation factor
273	PPECC33_RS05245	fabA	bifunctional 3-hydroxydecanoyl-ACP dehydratase/trans-2-decenoyl-ACP isomerase
274	PPECC33_RS05310		CoA-binding protein
275	PPECC33_RS05315	hspQ	heat shock protein HspQ
276	PPECC33_RS05325	yccX	acylphosphatase
277	PPECC33_RS05330	tusE	sulfurtransferase TusE
278	PPECC33_RS05340		tRNA-Ser
280	PPECC33_RS05385	cbdX	cytochrome bd-II oxidase subunit CbdX
281	PPECC33_RS05400	cspG	cold shock protein CspG
283	PPECC33_RS05410		addiction module toxin, GnsA/GnsB family
284	PPECC33_RS05470		YccJ family protein
285	PPECC33_RS05485		general stress protein
286	PPECC33_RS05535		hypothetical protein
287	PPECC33_RS05575		DUF2726 domain-containing protein
288	PPECC33_RS05580		tRNA-Ser
289	PPECC33_RS05595	ycdY	molecular chaperone YcdY
290	PPECC33_RS05615	csgE	curli production assembly/transport protein CsgE
291	PPECC33_RS05635	csgA	curlin major subunit CsgA
292	PPECC33_RS05645		type 1 fimbrial protein
293	PPECC33_RS05675	mdoG	glucans biosynthesis protein MdoG
294	PPECC33_RS05705	lpxL	kdo(2)-lipid IV(A) lauroyltransferase
295	PPECC33_RS05725		DUF2770 family protein
296	PPECC33_RS05740	dinI	DNA damage-inducible protein I
297	PPECC33_RS05765	rimJ	ribosomal protein S5-alanine N-acetyltransferase
298	PPECC33_RS05790	flgM	anti-sigma-28 factor FlgM
299	PPECC33_RS05810	flgD	flagellar hook assembly protein FlgD
300	PPECC33_RS05880	rpmF	50S ribosomal protein L32
301	PPECC33_RS05890	fabH	beta-ketoacyl-ACP synthase III
302	PPECC33_RS05895	fabD	ACP S-malonyltransferase
303	PPECC33_RS05905	acpP	acyl carrier protein
304	PPECC33_RS05925		dTMP kinase
305	PPECC33_RS05930	holB	DNA polymerase III subunit delta'
306	PPECC33_RS05960	lpoB	penicillin-binding protein activator LpoB
307	PPECC33_RS05990	comR	TetR family copper-responsive transcriptional repressor ComR
308	PPECC33_RS06000	ldtC	L,D-transpeptidase LdtC
309	PPECC33_RS06015	lolC	lipoprotein-releasing ABC transporter permease subunit LolC
310	PPECC33_RS06020	lolD	lipoprotein-releasing ABC transporter ATP-binding protein LolD
311	PPECC33_RS06025	lolE	lipoprotein-releasing ABC transporter permease subunit LolE
312	PPECC33_RS06035	cobB	NAD-dependent protein deacylase
313	PPECC33_RS06045		DUF3592 domain-containing protein
314	PPECC33_RS06100	hflD	high frequency lysogenization protein HflD
315	PPECC33_RS06110	nudJ	phosphatase NudJ
316	PPECC33_RS06125	iraM	anti-adapter protein IraM
319	PPECC33_RS06140		DUF1398 domain-containing protein
320	PPECC33_RS06155		two-component-system connector protein YcgZ
321	PPECC33_RS06160		hypothetical protein
322	PPECC33_RS06165	ariR	biofilm/acid-resistance regulator AriR
323	PPECC33_RS06170		hypothetical protein
324	PPECC33_RS06180		hypothetical protein
325	PPECC33_RS06200		YmgD family protein
326	PPECC33_RS06205		glycine zipper family protein
327	PPECC33_RS06210		hypothetical protein
330	PPECC33_RS06220	minE	cell division topological specificity factor MinE
331	PPECC33_RS06225	minD	septum site-determining protein MinD
332	PPECC33_RS06265	hlyE	hemolysin HlyE
333	PPECC33_RS06285	nhaB	Na(+)/H(+) antiporter NhaB
335	PPECC33_RS06325	emtA	membrane-bound lytic murein transglycosylase EmtA
336	PPECC33_RS06365		iron ABC transporter substrate-binding protein
337	PPECC33_RS06380	dhaL	dihydroxyacetone kinase ADP-binding subunit DhaL
338	PPECC33_RS06410	pth	aminoacyl-tRNA hydrolase
339	PPECC33_RS06425	prs	ribose-phosphate diphosphokinase
340	PPECC33_RS06430	ispE	4-(cytidine 5'-diphospho)-2-C-methyl-D-erythritol kinase
341	PPECC33_RS06435	lolB	lipoprotein localization protein LolB
342	PPECC33_RS06440	hemA	glutamyl-tRNA reductase
343	PPECC33_RS06445	prfA	peptide chain release factor 1
344	PPECC33_RS06460		tetratricopeptide repeat-containing protein
345	PPECC33_RS06465	kdsA	3-deoxy-8-phosphooctulonate synthase
346	PPECC33_RS06470		type I toxin-antitoxin system toxin Ldr family protein
347	PPECC33_RS06475		small toxic polypeptide LdrA/LdrC
348	PPECC33_RS06495	ychN	DsrE/F sulfur relay family protein YchN
354	PPECC33_RS06555		tRNA-Tyr
355	PPECC33_RS06560		tRNA-Tyr
356	PPECC33_RS06575	rssA	patatin-like phospholipase RssA
357	PPECC33_RS06585	galU	UTP--glucose-1-phosphate uridylyltransferase GalU
358	PPECC33_RS06590	hns	DNA-binding transcriptional regulator H-NS
359	PPECC33_RS06605	ychE	NAAT family transporter YchE
361	PPECC33_RS06635		YciU family protein
362	PPECC33_RS06675		UPF0259 family protein
363	PPECC33_RS06690		excisionase
364	PPECC33_RS06700		DUF1482 family protein
365	PPECC33_RS06705		cell division inhibition protein DicB
366	PPECC33_RS06725		hypothetical protein
367	PPECC33_RS06735		hypothetical protein
368	PPECC33_RS06745		Rha family transcriptional regulator
369	PPECC33_RS06750		helix-turn-helix domain-containing protein
370	PPECC33_RS06765	tnpB	IS66 family insertion sequence element accessory protein TnpB
371	PPECC33_RS06775		hypothetical protein
372	PPECC33_RS06780		hypothetical protein
373	PPECC33_RS06785		hypothetical protein
375	PPECC33_RS06830		hypothetical protein
376	PPECC33_RS06840		RusA family crossover junction endodeoxyribonuclease
377	PPECC33_RS06865		tRNA-Arg
380	PPECC33_RS06885		YdfR family protein
382	PPECC33_RS06910		hypothetical protein
385	PPECC33_RS06930		YlcI/YnfO family protein
386	PPECC33_RS06935		HNH endonuclease
387	PPECC33_RS06960		hypothetical protein
388	PPECC33_RS06975		phage head closure protein
389	PPECC33_RS07000		DUF4035 domain-containing protein
390	PPECC33_RS07010		phage tail protein
391	PPECC33_RS07020		phage tail protein
392	PPECC33_RS07025		tail assembly protein
393	PPECC33_RS07035		Ail/Lom family outer membrane beta-barrel protein
394	PPECC33_RS07045		hypothetical protein
395	PPECC33_RS07055		hypothetical protein
396	PPECC33_RS07075		ferritin-like domain-containing protein
397	PPECC33_RS07080		ferritin-like domain-containing protein
398	PPECC33_RS07085		general stress protein
400	PPECC33_RS07175		YmiA family putative membrane protein
401	PPECC33_RS07180		hypothetical protein
403	PPECC33_RS07195	ribA	GTP cyclohydrolase II
404	PPECC33_RS07205	lapA	lipopolysaccharide assembly protein LapA
405	PPECC33_RS07210	lapB	lipopolysaccharide assembly protein LapB
406	PPECC33_RS07220	yciH	stress response translation initiation inhibitor YciH
407	PPECC33_RS07245		hypothetical protein
408	PPECC33_RS07260	fabI	enoyl-ACP reductase FabI
409	PPECC33_RS07290	sapF	peptide ABC transporter ATP-binding protein SapF
410	PPECC33_RS07305	sapB	peptide ABC transporter permease SapB
411	PPECC33_RS07320		YmjA family protein
414	PPECC33_RS07370	pspB	envelope stress response membrane protein PspB
415	PPECC33_RS07385	pspE	thiosulfate sulfurtransferase PspE
416	PPECC33_RS07410	ycjG	L-Ala-D/L-Glu epimerase
417	PPECC33_RS07415	mpaA	murein tripeptide amidase MpaA
418	PPECC33_RS07510		DHA2 family efflux MFS transporter permease subunit
419	PPECC33_RS07560		DUF333 domain-containing protein
421	PPECC33_RS07615	paaB	1,2-phenylacetyl-CoA epoxidase subunit B
422	PPECC33_RS07630	paaK	phenylacetate-CoA oxygenase/reductase subunit PaaK
423	PPECC33_RS07645	paaC	3-hydroxyacyl-CoA dehydrogenase PaaC
424	PPECC33_RS07650	paaI	hydroxyphenylacetyl-CoA thioesterase PaaI
425	PPECC33_RS07670	paaY	phenylacetic acid degradation protein PaaY
426	PPECC33_RS07705	azoR	FMN-dependent NADH-azoreductase
427	PPECC33_RS07745	hokB	type I toxin-antitoxin system toxin HokB
428	PPECC33_RS07775		YdcH family protein
429	PPECC33_RS07795	tehB	tellurite resistance methyltransferase TehB
430	PPECC33_RS07820		YncJ family protein
431	PPECC33_RS07825		hypothetical protein
433	PPECC33_RS07920		DUF5445 family protein
434	PPECC33_RS07935		hypothetical protein
435	PPECC33_RS07995		leucine-rich repeat domain-containing protein
437	PPECC33_RS08035		HigA family addiction module antidote protein
438	PPECC33_RS08040	adhP	alcohol dehydrogenase AdhP
439	PPECC33_RS08050	sra	stationary-phase-induced ribosome-associated protein
440	PPECC33_RS08055	bdm	biofilm-dependent modulation protein
441	PPECC33_RS08095		LysR family transcriptional regulator
443	PPECC33_RS08170		ABC transporter ATP-binding protein/permease
444	PPECC33_RS08185	ydeO	acid stress response transcriptional regulator YdeO
445	PPECC33_RS08190	safA	two-component system connector SafA
446	PPECC33_RS08205		type 1 fimbrial protein
447	PPECC33_RS08220		fimbria/pilus periplasmic chaperone
448	PPECC33_RS08225	fimA	type 1 fimbrial major subunit FimA
450	PPECC33_RS08240	hipB	type II toxin-antitoxin system antitoxin HipB
451	PPECC33_RS08250	lsrK	autoinducer-2 kinase
452	PPECC33_RS08265	lsrC	autoinducer 2 ABC transporter permease LsrC
453	PPECC33_RS08285	lsrG	(4S)-4-hydroxy-5-phosphonooxypentane-2,3-dione isomerase
454	PPECC33_RS08320	glsB	glutaminase B
455	PPECC33_RS08335	yneK	putative protein YneK
456	PPECC33_RS08350	marR	multiple antibiotic resistance transcriptional regulator MarR
457	PPECC33_RS08360	marB	multiple antibiotic resistance protein MarB
458	PPECC33_RS08375	mgtS	protein MgtS
459	PPECC33_RS08405	ydfH	DNA-binding transcriptional regulator YdfH
460	PPECC33_RS08430	rspA	starvation-sensing protein RspA
461	PPECC33_RS08435		YnfA family protein
462	PPECC33_RS08480	dmsD	Tat proofreading chaperone DmsD
463	PPECC33_RS08495	mlc	DNA-binding transcriptional repressor Mlc
464	PPECC33_RS08500		LysR family transcriptional regulator
465	PPECC33_RS08515		hypothetical protein
466	PPECC33_RS08525	mdtI	multidrug/spermidine efflux SMR transporter subunit MdtI
467	PPECC33_RS08530	mdtJ	multidrug/spermidine efflux SMR transporter subunit MdtJ
469	PPECC33_RS08555		phage terminase small subunit P27 family
471	PPECC33_RS08570		phage head-tail connector protein
472	PPECC33_RS08595		PerC family transcriptional regulator
473	PPECC33_RS08605		hypothetical protein
474	PPECC33_RS08615		DUF4222 domain-containing protein
475	PPECC33_RS08625		hypothetical protein
476	PPECC33_RS08630		hypothetical protein
477	PPECC33_RS08635		hypothetical protein
478	PPECC33_RS08640		hypothetical protein
479	PPECC33_RS08655		site-specific integrase
480	PPECC33_RS08690		GlpM family protein
481	PPECC33_RS08710	fumC	class II fumarate hydratase
482	PPECC33_RS08735	uidB	glucuronide transporter
483	PPECC33_RS08770	add	adenosine deaminase
484	PPECC33_RS08775		oxidoreductase
485	PPECC33_RS08785	ydgT	transcription modulator YdgT
486	PPECC33_RS08800	rsxB	electron transport complex subunit RsxB
487	PPECC33_RS08820	rsxE	electron transport complex subunit RsxE
488	PPECC33_RS08850	tyrS	tyrosine--tRNA ligase
489	PPECC33_RS08855	pdxH	pyridoxamine 5'-phosphate oxidase
490	PPECC33_RS08865	anmK	anhydro-N-acetylmuramic acid kinase
491	PPECC33_RS08895	sodC	superoxide dismutase [Cu-Zn] SodC2
492	PPECC33_RS08905		DUF1289 domain-containing protein
493	PPECC33_RS08925	rnt	ribonuclease T
494	PPECC33_RS08955	ynhF	stress response protein YnhF
495	PPECC33_RS08960	purR	HTH-type transcriptional repressor PurR
496	PPECC33_RS08980	ribE	riboflavin synthase
497	PPECC33_RS08995		tRNA-Val
498	PPECC33_RS09000		tRNA-Val
499	PPECC33_RS09005		monooxygenase
500	PPECC33_RS09040		ferredoxin-like protein
501	PPECC33_RS09045	fumD	fumarate hydratase FumD
502	PPECC33_RS09055	lpp	murein lipoprotein Lpp
503	PPECC33_RS09095		YdiH family protein
504	PPECC33_RS09100	menI	1,4-dihydroxy-2-naphthoyl-CoA hydrolase
506	PPECC33_RS09115		hypothetical protein
507	PPECC33_RS09125		hypothetical protein
508	PPECC33_RS09130		hypothetical protein
509	PPECC33_RS09135		hypothetical protein
510	PPECC33_RS09140		hypothetical protein
512	PPECC33_RS09145		hypothetical protein
513	PPECC33_RS09150		hypothetical protein
514	PPECC33_RS09155		hypothetical protein
515	PPECC33_RS09160		helix-turn-helix domain-containing protein
517	PPECC33_RS09165		AAA family ATPase
518	PPECC33_RS09170		hypothetical protein
520	PPECC33_RS09175		phage integrase N-terminal SAM-like domain-containing protein
522	PPECC33_RS09195	ydiB	quinate/shikimate dehydrogenase
523	PPECC33_RS09215		acetate CoA-transferase YdiF
524	PPECC33_RS09225		AraC family transcriptional regulator
525	PPECC33_RS09250		ferredoxin family protein
526	PPECC33_RS09280	hemP	hemin uptake protein HemP
527	PPECC33_RS09290	ydiV	anti-FlhDC factor
528	PPECC33_RS09295		C40 family peptidase
529	PPECC33_RS09310	btuC	vitamin B12 ABC transporter permease BtuC
530	PPECC33_RS09315	ihfA	integration host factor subunit alpha
531	PPECC33_RS09325	pheS	phenylalanine--tRNA ligase subunit alpha
533	PPECC33_RS09335	rpmI	50S ribosomal protein L35
534	PPECC33_RS09340	infC	translation initiation factor IF-3
535	PPECC33_RS09345	thrS	threonine--tRNA ligase
536	PPECC33_RS09355		hypothetical protein
537	PPECC33_RS09370	ghoS	type V toxin-antitoxin system endoribonuclease antitoxin GhoS
538	PPECC33_RS09400		hypothetical protein
539	PPECC33_RS09430	chbA	PTS N,N'-diacetylchitobiose transporter subunit IIA
540	PPECC33_RS09440	chbB	PTS N,N'-diacetylchitobiose transporter subunit IIB
541	PPECC33_RS09450	nadE	ammonia-dependent NAD(+) synthetase
542	PPECC33_RS09460	cho	excinuclease Cho
543	PPECC33_RS09465	ves	environmental stress-induced protein Ves
544	PPECC33_RS09470	spy	ATP-independent periplasmic protein-refolding chaperone
545	PPECC33_RS09475	astE	succinylglutamate desuccinylase
546	PPECC33_RS09485	astD	succinylglutamate-semialdehyde dehydrogenase
547	PPECC33_RS09500	xthA	exodeoxyribonuclease III
548	PPECC33_RS09510	ydjY	protein YdjY
549	PPECC33_RS09535		ATP-binding cassette domain-containing protein
550	PPECC33_RS09545		CDP-alcohol phosphatidyltransferase family protein
551	PPECC33_RS09615		DeoR/GlpR transcriptional regulator
552	PPECC33_RS09630		ketose-bisphosphate aldolase
553	PPECC33_RS09660	gapA	glyceraldehyde-3-phosphate dehydrogenase
554	PPECC33_RS09705		hypothetical protein
555	PPECC33_RS09725		DUF488 domain-containing protein
556	PPECC33_RS09730	yoaF	DUF333 domain-containing lipoprotein YoaF
557	PPECC33_RS09740		YoaK family small membrane protein
559	PPECC33_RS09755	yeaR	DUF1971 domain-containing protein
560	PPECC33_RS09765	dmlR	DNA-binding transcriptional regulator DmlR
561	PPECC33_RS09805	yeaY	Slp family lipoprotein YeaY
562	PPECC33_RS09810	tsaB	tRNA (adenosine(37)-N6)-threonylcarbamoyltransferase complex dimerization subunit type 1 TsaB
563	PPECC33_RS09830		DUF1889 family protein
564	PPECC33_RS09835		YoaH family protein
565	PPECC33_RS09845		CoA pyrophosphatase
566	PPECC33_RS09905	cspE	transcription antiterminator/RNA stability regulator CspE
567	PPECC33_RS09910		YobF family protein
568	PPECC33_RS09920		YebO family protein
569	PPECC33_RS09925	mgrB	PhoP/PhoQ regulator MgrB
570	PPECC33_RS09970	msrC	L-methionine (R)-S-oxide reductase
571	PPECC33_RS10020	yobA	CopC domain-containing protein YobA
572	PPECC33_RS10025	holE	DNA polymerase III subunit theta
573	PPECC33_RS10045	tnpA	IS200/IS605-like element ISEc46 family transposase
574	PPECC33_RS10055		tellurite resistance TerB family protein
575	PPECC33_RS10065		protein YebF
576	PPECC33_RS10110	lpxM	lauroyl-Kdo(2)-lipid IV(A) myristoyltransferase
577	PPECC33_RS10140	ruvA	Holliday junction branch migration protein RuvA
579	PPECC33_RS10165	aspS	aspartate--tRNA ligase
580	PPECC33_RS10185	cmoA	carboxy-S-adenosyl-L-methionine synthase CmoA
581	PPECC33_RS10215	argS	arginine--tRNA ligase
582	PPECC33_RS10220	flhe	flagellar protein FlhE
583	PPECC33_RS10325		non-heme ferritin-like protein
584	PPECC33_RS10330		DUF2766 domain-containing protein
585	PPECC33_RS10345	ftnA	non-heme ferritin
586	PPECC33_RS10350		YecH family protein
587	PPECC33_RS10365		tRNA-Leu
588	PPECC33_RS10370		tRNA-Cys
589	PPECC33_RS10375		tRNA-Gly
590	PPECC33_RS10380	pgsA	CDP-diacylglycerol--glycerol-3-phosphate 3-phosphatidyltransferase
591	PPECC33_RS10390	uvrY	UvrY/SirA/GacA family response regulator transcription factor
593	PPECC33_RS10400		DUF2594 family protein
594	PPECC33_RS10475	yedF	sulfurtransferase-like selenium metabolism protein YedF
595	PPECC33_RS10490		leucine-rich repeat domain-containing protein
596	PPECC33_RS10545	fliN	flagellar motor switch protein FliN
597	PPECC33_RS10575	dsrB	protein DsrB
598	PPECC33_RS10700		tRNA-Ser
599	PPECC33_RS10740		sel1 repeat family protein
600	PPECC33_RS10750		hypothetical protein
601	PPECC33_RS10755		helix-turn-helix domain-containing protein
603	PPECC33_RS10760		integrase domain-containing protein
604	PPECC33_RS10775		tRNA-Asn
605	PPECC33_RS10825		hypothetical protein
606	PPECC33_RS10830		propanediol utilization protein
608	PPECC33_RS10875	yoeB	type II toxin-antitoxin system mRNA interferase toxin YoeB
610	PPECC33_RS10900	hisB	bifunctional histidinol-phosphatase/imidazoleglycerol-phosphate dehydratase HisB
611	PPECC33_RS10905	hisH	imidazole glycerol phosphate synthase subunit HisH
612	PPECC33_RS10945		glycosyltransferase
613	PPECC33_RS10955		GDP-mannose mannosyl hydrolase
614	PPECC33_RS10960		GDP-L-fucose synthase
615	PPECC33_RS10965	gmd	GDP-mannose 4,6-dehydratase
616	PPECC33_RS10970		glycosyltransferase family 4 protein
617	PPECC33_RS10990		glycosyltransferase
618	PPECC33_RS10995	wzx	O11 family O-antigen flippase
619	PPECC33_RS11030	wcaJ	undecaprenyl-phosphate glucose phosphotransferase
620	PPECC33_RS11070	wcaE	colanic acid biosynthesis glycosyltransferase WcaE
621	PPECC33_RS11085	wcaB	colanic acid biosynthesis acetyltransferase WcaB
623	PPECC33_RS11115	asmA	outer membrane assembly protein AsmA
624	PPECC33_RS11120	dcd	dCTP deaminase
625	PPECC33_RS11160	mdtA	multidrug efflux RND transporter subunit MdtA
626	PPECC33_RS11210	yegS	lipid kinase YegS
627	PPECC33_RS11215		DeoR/GlpR transcriptional regulator
628	PPECC33_RS11230	gatB	PTS galactitol transporter subunit IIB
629	PPECC33_RS11260		ADP-ribosylglycohydrolase family protein
630	PPECC33_RS11280	thiD	bifunctional hydroxymethylpyrimidine kinase/phosphomethylpyrimidine kinase
631	PPECC33_RS11290		hypothetical protein
632	PPECC33_RS11295		hypothetical protein
633	PPECC33_RS11300		hypothetical protein
635	PPECC33_RS11310		hypothetical protein
637	PPECC33_RS11340	rcnR	Ni(II)/Co(II)-binding transcriptional repressor RcnR
638	PPECC33_RS11355		putative fimbrial-like adhesin protein
639	PPECC33_RS11370		fimbrial protein
641	PPECC33_RS11390	metG	methionine--tRNA ligase
642	PPECC33_RS11405		hypothetical protein
643	PPECC33_RS11460	mlrA	HTH-type transcriptional regulator MlrA
644	PPECC33_RS11465		protein YohO
645	PPECC33_RS11505		YIP1 family protein
646	PPECC33_RS11530	dusC	tRNA dihydrouridine(16) synthase DusC
647	PPECC33_RS11555		DUF2542 family protein
648	PPECC33_RS11575	mglA	galactose/methyl galactoside ABC transporter ATP-binding protein MglA
649	PPECC33_RS11600	folE	GTP cyclohydrolase I FolE
650	PPECC33_RS11660	yeiL	transcriptional regulator YeiL
651	PPECC33_RS11670	psuG	pseudouridine-5'-phosphate glycosidase
652	PPECC33_RS11685	fruK	1-phosphofructokinase
653	PPECC33_RS11700		YkgJ family cysteine cluster protein
654	PPECC33_RS11775	rplY	50S ribosomal protein L25
655	PPECC33_RS11785		YejL family protein
656	PPECC33_RS11795		tRNA-Pro
657	PPECC33_RS11810	narP	nitrate/nitrite response regulator protein NarP
658	PPECC33_RS11835	ccmD	heme exporter protein CcmD
659	PPECC33_RS11855	napC	cytochrome c-type protein NapC
660	PPECC33_RS11860	napB	nitrate reductase cytochrome c-type subunit
662	PPECC33_RS11885	napF	ferredoxin-type protein NapF
663	PPECC33_RS11920	apbE	FAD:protein FMN transferase ApbE
664	PPECC33_RS11980	gyrA	DNA topoisomerase (ATP-hydrolyzing) subunit A
665	PPECC33_RS11985		bifunctional 3-demethylubiquinone 3-O-methyltransferase/2-octaprenyl-6-hydroxy phenol methylase
666	PPECC33_RS12000	nrdA	ribonucleoside-diphosphate reductase subunit alpha
667	PPECC33_RS12005	nrdB	ribonucleotide-diphosphate reductase subunit beta
668	PPECC33_RS12020		LysR family transcriptional regulator
669	PPECC33_RS12025		hypothetical protein
670	PPECC33_RS12030	glpQ	glycerophosphodiester phosphodiesterase
671	PPECC33_RS12090		membrane protein
672	PPECC33_RS12175	elaB	stress response protein ElaB
673	PPECC33_RS12190	elaD	deubiquitinase
674	PPECC33_RS12200		YfbM family protein
675	PPECC33_RS12220	nuoK	NADH-quinone oxidoreductase subunit NuoK
676	PPECC33_RS12230	nuoI	NADH-quinone oxidoreductase subunit NuoI
677	PPECC33_RS12235	nuoH	NADH-quinone oxidoreductase subunit NuoH
678	PPECC33_RS12245	nuoF	NADH-quinone oxidoreductase subunit NuoF
679	PPECC33_RS12250	nuoE	NADH-quinone oxidoreductase subunit NuoE
680	PPECC33_RS12265	nuoA	NADH-quinone oxidoreductase subunit NuoA
681	PPECC33_RS12335	yfcF	glutathione transferase
682	PPECC33_RS12405	folC	bifunctional tetrahydrofolate synthase/dihydrofolate synthase
683	PPECC33_RS12410	accD	acetyl-CoA carboxylase, carboxyltransferase subunit beta
684	PPECC33_RS12445	fabB	beta-ketoacyl-ACP synthase I
685	PPECC33_RS12475	aroC	chorismate synthase
686	PPECC33_RS12570		hypothetical protein
687	PPECC33_RS12595		D-serine transporter DsdX
688	PPECC33_RS12610	emrK	multidrug efflux MFS transporter periplasmic adaptor subunit EmrK
689	PPECC33_RS12650		hypothetical protein
691	PPECC33_RS12695	ypdE	aminopeptidase
692	PPECC33_RS12710		fructose-like phosphotransferase enzyme IIB component 1
693	PPECC33_RS12750		tRNA-Ala
694	PPECC33_RS12755		tRNA-Ala
695	PPECC33_RS12760		putative DNA-binding transcriptional regulator
696	PPECC33_RS12765		putative DNA-binding transcriptional regulator
697	PPECC33_RS12790		tRNA-Lys
698	PPECC33_RS12810		DUF3820 family protein
699	PPECC33_RS12815	ligA	NAD-dependent DNA ligase LigA
700	PPECC33_RS12820	zipA	cell division protein ZipA
701	PPECC33_RS12835	ptsH	phosphocarrier protein Hpr
702	PPECC33_RS12845	crr	PTS glucose transporter subunit IIA
703	PPECC33_RS12870	cysW	sulfate/thiosulfate ABC transporter permease CysW
704	PPECC33_RS12910		RpoE-regulated lipoprotein
705	PPECC33_RS12940	eutK	ethanolamine utilization microcompartment protein EutK
706	PPECC33_RS12985	eutN	ethanolamine utilization microcompartment protein EutN
707	PPECC33_RS12990	eutM	ethanolamine utilization microcompartment protein EutM
708	PPECC33_RS13005	eutQ	ethanolamine utilization acetate kinase EutQ
709	PPECC33_RS13010	eutP	ethanolamine utilization acetate kinase EutP
710	PPECC33_RS13015	eutS	ethanolamine utilization microcompartment protein EutS
711	PPECC33_RS13070	dapE	succinyl-diaminopimelate desuccinylase
713	PPECC33_RS13245		DUF2633 family protein
714	PPECC33_RS13265		glycoside hydrolase family 19 protein
715	PPECC33_RS13275		hypothetical protein
716	PPECC33_RS13285		hypothetical protein
717	PPECC33_RS13305		hypothetical protein
718	PPECC33_RS13310		hypothetical protein
719	PPECC33_RS13355		hypothetical protein
720	PPECC33_RS13385		hypothetical protein
721	PPECC33_RS13395		tRNA-Arg
722	PPECC33_RS13415		hypothetical protein
723	PPECC33_RS13445		DUF1064 domain-containing protein
725	PPECC33_RS13470		helix-turn-helix transcriptional regulator
727	PPECC33_RS13495		PerC family transcriptional regulator
728	PPECC33_RS13505		DUF1382 family protein
729	PPECC33_RS13520	guaB	IMP dehydrogenase
730	PPECC33_RS13540	bamB	outer membrane protein assembly factor BamB
731	PPECC33_RS13545	yfgM	ancillary SecYEG translocon subunit YfgM
732	PPECC33_RS13550	hisS	histidine--tRNA ligase
733	PPECC33_RS13555	ispG	flavodoxin-dependent (E)-4-hydroxy-3-methylbut-2-enyl-diphosphate synthase
734	PPECC33_RS13605	fdx	ISC system 2Fe-2S type ferredoxin
735	PPECC33_RS13610	hscA	Fe-S protein assembly chaperone HscA
736	PPECC33_RS13620	iscA	iron-sulfur cluster assembly protein IscA
737	PPECC33_RS13625	iscU	Fe-S cluster assembly scaffold IscU
738	PPECC33_RS13630	iscS	cysteine desulfurase
739	PPECC33_RS13635	iscR	Fe-S cluster assembly transcriptional regulator IscR
740	PPECC33_RS13645	suhB	inositol-1-monophosphatase
741	PPECC33_RS13720		substrate-binding domain-containing protein
742	PPECC33_RS13735	glyA	serine hydroxymethyltransferase
743	PPECC33_RS13780	tadA	tRNA adenosine(34) deaminase TadA
744	PPECC33_RS13800	shoB	type I toxin-antitoxin system toxin ShoB
745	PPECC33_RS13815		holo-ACP synthase
746	PPECC33_RS13820	pdxJ	pyridoxine 5'-phosphate synthase
747	PPECC33_RS13825	recO	DNA repair protein RecO
748	PPECC33_RS13830	era	GTPase Era
749	PPECC33_RS13835	rnc	ribonuclease III
750	PPECC33_RS13845	lepA	elongation factor 4
751	PPECC33_RS13865	rpoE	RNA polymerase sigma factor RpoE
753	PPECC33_RS13935	pssA	CDP-diacylglycerol--serine O-phosphatidyltransferase
754	PPECC33_RS13940		YfiM family lipoprotein
755	PPECC33_RS13950	rrf	5S ribosomal RNA
756	PPECC33_RS13960		tRNA-Glu
758	PPECC33_RS14035		hypothetical protein
759	PPECC33_RS14045		helix-turn-helix domain-containing protein
760	PPECC33_RS14050		hypothetical protein
761	PPECC33_RS14060		DUF2724 domain-containing protein
762	PPECC33_RS14065		hypothetical protein
763	PPECC33_RS14070		DUF2732 domain-containing protein
764	PPECC33_RS14075		TraR/DksA family transcriptional regulator
765	PPECC33_RS14110		GPO family capsid scaffolding protein
766	PPECC33_RS14125		head completion/stabilization protein
767	PPECC33_RS14130		tail protein X
768	PPECC33_RS14145		LysB family phage lysis regulatory protein
769	PPECC33_RS14155		phage virion morphogenesis protein
770	PPECC33_RS14220		phage tail assembly protein
771	PPECC33_RS14245	rplS	50S ribosomal protein L19
772	PPECC33_RS14250	trmD	tRNA (guanosine(37)-N1)-methyltransferase TrmD
773	PPECC33_RS14255	rimM	ribosome maturation factor RimM
774	PPECC33_RS14260	rpsP	30S ribosomal protein S16
775	PPECC33_RS14280	grpE	nucleotide exchange factor GrpE
776	PPECC33_RS14290	nadK	NAD(+) kinase
777	PPECC33_RS14300	bamE	outer membrane protein assembly factor BamE
778	PPECC33_RS14315	smpB	SsrA-binding protein SmpB
781	PPECC33_RS14325		DUF5507 domain-containing protein
782	PPECC33_RS14335		tRNA-Ile
783	PPECC33_RS14340		hypothetical protein
784	PPECC33_RS14375	kbp	potassium binding protein Kbp
785	PPECC33_RS14380		YqaE/Pmp3 family membrane protein
786	PPECC33_RS14390	ygaP	thiosulfate sulfurtransferase YgaP
787	PPECC33_RS14475	emrR	multidrug efflux transporter EmrAB transcriptional repressor EmrR
788	PPECC33_RS14490	luxS	S-ribosylhomocysteine lyase
789	PPECC33_RS14505	yqaB	fructose-1-phosphate/6-phosphogluconate phosphatase
790	PPECC33_RS14510		tRNA-Arg
791	PPECC33_RS14515		tRNA-Arg
792	PPECC33_RS14520		tRNA-Arg
793	PPECC33_RS14525		tRNA-Arg
794	PPECC33_RS14530		tRNA-Ser
795	PPECC33_RS14535	csrA	carbon storage regulator CsrA
796	PPECC33_RS14580	srlB	PTS glucitol/sorbitol transporter subunit IIA
797	PPECC33_RS14645	hycI	hydrogenase maturation peptidase HycI
798	PPECC33_RS14670	hycD	formate hydrogenlyase subunit HycD
799	PPECC33_RS14725		TOBE domain-containing protein
801	PPECC33_RS14820	ispF	2-C-methyl-D-erythritol 2,4-cyclodiphosphate synthase
802	PPECC33_RS14825	ispD	2-C-methyl-D-erythritol 4-phosphate cytidylyltransferase
803	PPECC33_RS14830	ftsB	cell division protein FtsB
804	PPECC33_RS14920		SDR family oxidoreductase
805	PPECC33_RS14940	queE	7-carboxy-7-deazaguanine synthase QueE
806	PPECC33_RS14945		hypothetical protein
807	PPECC33_RS14955	eno	phosphopyruvate hydratase
808	PPECC33_RS15000		flavodoxin
809	PPECC33_RS15085	rlmM	23S rRNA (cytidine(2498)-2'-O)-methyltransferase RlmM
810	PPECC33_RS15100		YgdI/YgdR family lipoprotein
811	PPECC33_RS15125		tRNA-Met
812	PPECC33_RS15130		tRNA-Met
813	PPECC33_RS15150	recB	exodeoxyribonuclease V subunit beta
814	PPECC33_RS15165		prepilin-type N-terminal cleavage/methylation domain-containing protein
815	PPECC33_RS15190	lgt	prolipoprotein diacylglyceryl transferase
816	PPECC33_RS15290		helix-turn-helix transcriptional regulator
817	PPECC33_RS15300		hypothetical protein
819	PPECC33_RS15305		hypothetical protein
820	PPECC33_RS15320		hypothetical protein
821	PPECC33_RS15325		tetratricopeptide repeat protein
822	PPECC33_RS15335		hypothetical protein
823	PPECC33_RS15340		lytic transglycosylase domain-containing protein
824	PPECC33_RS15345		response regulator transcription factor
826	PPECC33_RS15370	sctI	type III secretion system inner rod subunit SctI
827	PPECC33_RS15375		type III secretion system needle complex protein
828	PPECC33_RS15380		PrgH/EprH family type III secretion apparatus protein
829	PPECC33_RS15385		helix-turn-helix transcriptional regulator
830	PPECC33_RS15390		hypothetical protein
831	PPECC33_RS15405		EscS/YscS/HrcS family type III secretion system export apparatus protein
832	PPECC33_RS15410		EscR/YscR/HrcR family type III secretion system export apparatus protein
833	PPECC33_RS15415		YscQ/HrcQ family type III secretion apparatus protein
834	PPECC33_RS15440		YopN/LcrE/InvE/MxiC type III secretion system gatekeeper
835	PPECC33_RS15450		helix-turn-helix domain-containing protein
836	PPECC33_RS15455		GhoT/OrtT family toxin
837	PPECC33_RS15470		hypothetical protein
838	PPECC33_RS15505		tRNA-Gly
839	PPECC33_RS15550	hyuA	D-phenylhydantoinase
840	PPECC33_RS15570	mocA	molybdenum cofactor cytidylyltransferase
841	PPECC33_RS15630		hypothetical protein
842	PPECC33_RS15645	prfB	peptide chain release factor 2
843	PPECC33_RS15670		protein YgfX
844	PPECC33_RS15675	sdhE	FAD assembly factor SdhE
846	PPECC33_RS15690		ASCH domain-containing protein
848	PPECC33_RS15725	ubiH	2-octaprenyl-6-methoxyphenyl hydroxylase
849	PPECC33_RS15730	pepP	Xaa-Pro aminopeptidase
850	PPECC33_RS15755	rpiA	ribose-5-phosphate isomerase RpiA
851	PPECC33_RS15770		DUF1471 domain-containing protein
852	PPECC33_RS15835	fbaA	class II fructose-bisphosphate aldolase
853	PPECC33_RS15840	pgk	phosphoglycerate kinase
854	PPECC33_RS15865		energy-coupling factor ABC transporter ATP-binding protein
855	PPECC33_RS15900	cmtB	PTS mannitol transporter subunit IIA
856	PPECC33_RS15940	yqgB	acid stress response protein YqgB
857	PPECC33_RS15955	metK	methionine adenosyltransferase
858	PPECC33_RS15985		YqgE/AlgH family protein
859	PPECC33_RS15990	ruvX	Holliday junction resolvase RuvX
860	PPECC33_RS16085		tRNA-Phe
863	PPECC33_RS16195		RadC family protein
864	PPECC33_RS16225		DUF957 domain-containing protein
866	PPECC33_RS16235	tnpB	IS66 family insertion sequence element accessory protein TnpB
867	PPECC33_RS16240		IS66 family insertion sequence hypothetical protein
868	PPECC33_RS16275		nucleotidyltransferase family protein
869	PPECC33_RS16280		hypothetical protein
870	PPECC33_RS16285		glycosyltransferase family 2 protein
871	PPECC33_RS16290		hypothetical protein
872	PPECC33_RS16295		HAD-IA family hydrolase
873	PPECC33_RS16310	yghD	GspM family type II secretion system protein YghD
874	PPECC33_RS16330	gspI	type II secretion system minor pseudopilin GspI
875	PPECC33_RS16395		heme-binding protein
876	PPECC33_RS16435		acyl carrier protein
877	PPECC33_RS16455		YtfJ family protein
878	PPECC33_RS16475		thymidylate kinase
879	PPECC33_RS16510	hybE	hydrogenase-2 assembly chaperone
880	PPECC33_RS16570	exbD	TonB system transport protein ExbD
881	PPECC33_RS16630	ftsP	cell division protein FtsP
882	PPECC33_RS16635	plsC	1-acylglycerol-3-phosphate O-acyltransferase
883	PPECC33_RS16640	parC	DNA topoisomerase IV subunit A
884	PPECC33_RS16645		GyrI-like domain-containing protein
885	PPECC33_RS16650	ygiW	OB fold stress tolerance protein YgiW
886	PPECC33_RS16705	parE	DNA topoisomerase IV subunit B
888	PPECC33_RS16785	ribB	3,4-dihydroxy-2-butanone-4-phosphate synthase
889	PPECC33_RS16795	glgS	cell surface composition regulator GlgS
890	PPECC33_RS16800		DUF1449 family protein
891	PPECC33_RS16805		flotillin family protein
892	PPECC33_RS16815	hldE	bifunctional D-glycero-beta-D-manno-heptose-7-phosphate kinase/D-glycero-beta-D-manno-heptose 1-phosphate adenylyltransferase HldE
893	PPECC33_RS16840	cca	fused tRNA nucleotidyltransferase/2',3'-cyclic phosphodiesterase/2' nucleotidase/phosphatase Cca
894	PPECC33_RS16850	folB	bifunctional dihydroneopterin aldolase/7,8-dihydroneopterin epimerase
895	PPECC33_RS16880	tsaD	tRNA (adenosine(37)-N6)-threonylcarbamoyltransferase complex transferase subunit TsaD
896	PPECC33_RS16885	rpsU	30S ribosomal protein S21
897	PPECC33_RS16890	dnaG	DNA primase
898	PPECC33_RS16895	rpoD	RNA polymerase sigma factor RpoD
899	PPECC33_RS16905		tRNA-Ile
900	PPECC33_RS17040		DUF1090 domain-containing protein
901	PPECC33_RS17045		DUF883 domain-containing protein
902	PPECC33_RS17055		YqjK-like family protein
903	PPECC33_RS17085		hypothetical protein
904	PPECC33_RS17150	tdcR	DNA-binding transcriptional activator TdcR
905	PPECC33_RS17160		YhaC family protein
907	PPECC33_RS17245	agaB	PTS N-acetylgalactosamine transporter subunit IIB
908	PPECC33_RS17275		YraN family protein
910	PPECC33_RS17310	yhbQ	DNA damage response exodeoxyribonuclease YhbQ
911	PPECC33_RS17385	rbfA	30S ribosome-binding factor RbfA
912	PPECC33_RS17395	nusA	transcription termination/antitermination protein NusA
913	PPECC33_RS17400	rimP	ribosome maturation factor RimP
914	PPECC33_RS17405		tRNA-Met
915	PPECC33_RS17420		tRNA-Leu
916	PPECC33_RS17425	secG	preprotein translocase subunit SecG
917	PPECC33_RS17430	glmM	phosphoglucosamine mutase
918	PPECC33_RS17435	folP	dihydropteroate synthase
919	PPECC33_RS17440	ftsH	ATP-dependent zinc metalloprotease FtsH
920	PPECC33_RS17455	greA	transcription elongation factor GreA
921	PPECC33_RS17465	cgtA	Obg family GTPase CgtA
922	PPECC33_RS17475	rpmA	50S ribosomal protein L27
923	PPECC33_RS17480	rplU	50S ribosomal protein L21
924	PPECC33_RS17485	ispB	octaprenyl diphosphate synthase
925	PPECC33_RS17495	murA	UDP-N-acetylglucosamine 1-carboxyvinyltransferase
926	PPECC33_RS17500	ibaG	BolA family iron metabolism protein IbaG
927	PPECC33_RS17540	kdsC	3-deoxy-manno-octulosonate-8-phosphatase KdsC
928	PPECC33_RS17545	lptC	LPS export ABC transporter periplasmic protein LptC
929	PPECC33_RS17550	lptA	lipopolysaccharide ABC transporter substrate-binding protein LptA
930	PPECC33_RS17555	lptB	LPS export ABC transporter ATP-binding protein
931	PPECC33_RS17565	hpf	ribosome hibernation promoting factor
932	PPECC33_RS17580	npr	PTS phosphocarrier protein NPr
933	PPECC33_RS17660	sspB	ClpXP protease specificity-enhancing factor
934	PPECC33_RS17670	rpsI	30S ribosomal protein S9
935	PPECC33_RS17675	rplM	50S ribosomal protein L13
936	PPECC33_RS17690	degQ	serine endoprotease DegQ
937	PPECC33_RS17765	mreC	rod shape-determining protein MreC
938	PPECC33_RS17770	mreB	rod shape-determining protein MreB
939	PPECC33_RS17805	accB	acetyl-CoA carboxylase biotin carboxyl carrier protein
940	PPECC33_RS17810	accC	acetyl-CoA carboxylase biotin carboxylase subunit
941	PPECC33_RS17815		YhdT family protein
942	PPECC33_RS17845		DUF2556 family protein
943	PPECC33_RS17865		membrane protein
944	PPECC33_RS17895	rrf	5S ribosomal RNA
945	PPECC33_RS17900		tRNA-Thr
946	PPECC33_RS17905	rrf	5S ribosomal RNA
947	PPECC33_RS17915		tRNA-Ala
948	PPECC33_RS17920		tRNA-Ile
949	PPECC33_RS17945	tsaC	L-threonylcarbamoyladenylate synthase type 1 TsaC
950	PPECC33_RS17970	fmt	methionyl-tRNA formyltransferase
951	PPECC33_RS18000		DUF1992 domain-containing protein
952	PPECC33_RS18005	rplQ	50S ribosomal protein L17
953	PPECC33_RS18010	rpoA	DNA-directed RNA polymerase subunit alpha
954	PPECC33_RS18020	rpsK	30S ribosomal protein S11
955	PPECC33_RS18025	rpsM	30S ribosomal protein S13
956	PPECC33_RS18030	rpmJ	50S ribosomal protein L36
957	PPECC33_RS18035	secY	preprotein translocase subunit SecY
958	PPECC33_RS18040	rplO	50S ribosomal protein L15
959	PPECC33_RS18045	rpmD	50S ribosomal protein L30
960	PPECC33_RS18050	rpsE	30S ribosomal protein S5
961	PPECC33_RS18055	rplR	50S ribosomal protein L18
962	PPECC33_RS18060	rplF	50S ribosomal protein L6
963	PPECC33_RS18065	rpsH	30S ribosomal protein S8
964	PPECC33_RS18070	rpsN	30S ribosomal protein S14
965	PPECC33_RS18075	rplE	50S ribosomal protein L5
966	PPECC33_RS18080	rplX	50S ribosomal protein L24
967	PPECC33_RS18085	rplN	50S ribosomal protein L14
968	PPECC33_RS18090	rpsQ	30S ribosomal protein S17
969	PPECC33_RS18095	rpmC	50S ribosomal protein L29
970	PPECC33_RS18105	rpsC	30S ribosomal protein S3
971	PPECC33_RS18110	rplV	50S ribosomal protein L22
972	PPECC33_RS18115	rpsS	30S ribosomal protein S19
973	PPECC33_RS18120	rplB	50S ribosomal protein L2
974	PPECC33_RS18125	rplW	50S ribosomal protein L23
975	PPECC33_RS18130	rplD	50S ribosomal protein L4
976	PPECC33_RS18135	rplC	50S ribosomal protein L3
977	PPECC33_RS18140	rpsJ	30S ribosomal protein S10
978	PPECC33_RS18170	fusA	elongation factor G
979	PPECC33_RS18175	rpsG	30S ribosomal protein S7
980	PPECC33_RS18180	rpsL	30S ribosomal protein S12
981	PPECC33_RS18190	tusC	sulfurtransferase complex subunit TusC
982	PPECC33_RS18200		transcriptional regulator
983	PPECC33_RS18210		protein SlyX
984	PPECC33_RS18265	crp	cAMP-activated global transcriptional regulator CRP
985	PPECC33_RS18290		YhfG family protein
986	PPECC33_RS18310	nirD	nitrite reductase small subunit NirD
987	PPECC33_RS18330		aminotransferase class I/II-fold pyridoxal phosphate-dependent enzyme
988	PPECC33_RS18340		DUF2620 domain-containing protein
989	PPECC33_RS18370	trpS	tryptophan--tRNA ligase
990	PPECC33_RS18400	aroK	shikimate kinase AroK
991	PPECC33_RS18440	igaA	intracellular growth attenuator protein IgaA
992	PPECC33_RS18495	feoA	ferrous iron transporter A
993	PPECC33_RS18710	livF	high-affinity branched-chain amino acid ABC transporter ATP-binding protein LivF
994	PPECC33_RS18735	panM	aspartate 1-decarboxylase autocleavage activator PanM
995	PPECC33_RS18750	rpoH	RNA polymerase sigma factor RpoH
996	PPECC33_RS18795	tusA	sulfurtransferase TusA
997	PPECC33_RS18800		7-cyano-7-deazaguanine/7-aminomethyl-7-deazaguanine transporter
998	PPECC33_RS18845		acyl carrier protein
999	PPECC33_RS18850		hypothetical protein
1000	PPECC33_RS18875		outer membrane lipoprotein carrier protein LolA
1001	PPECC33_RS19040		hypothetical protein
1002	PPECC33_RS19060	arsC	glutaredoxin-dependent arsenate reductase
1003	PPECC33_RS19075		hypothetical protein
1004	PPECC33_RS19135		MgtC/SapB family protein
1005	PPECC33_RS19155	gadE	acid resistance transcriptional activator GadE
1006	PPECC33_RS19180	gadX	acid resistance transcriptional activator GadX
1007	PPECC33_RS19275	bcsQ	cellulose biosynthesis protein BcsQ
1008	PPECC33_RS19290	bcsF	cellulose biosynthesis protein BcsF
1011	PPECC33_RS19360		tRNA-Pro
1012	PPECC33_RS19415	cspA	RNA chaperone/antiterminator CspA
1013	PPECC33_RS19425	glyS	glycine--tRNA ligase subunit beta
1014	PPECC33_RS19430	glyQ	glycine--tRNA ligase subunit alpha
1015	PPECC33_RS19545	ulaD	3-keto-L-gulonate-6-phosphate decarboxylase UlaD
1017	PPECC33_RS19625		hypothetical protein
1018	PPECC33_RS19630		hypothetical protein
1019	PPECC33_RS19635		hypothetical protein
1020	PPECC33_RS19640		pentapeptide repeat-containing protein
1021	PPECC33_RS19660		hypothetical protein
1022	PPECC33_RS19700		YibL family ribosome-associated protein
1023	PPECC33_RS19705		DUF3251 domain-containing protein
1024	PPECC33_RS19740	gpsA	NAD(P)H-dependent glycerol-3-phosphate dehydrogenase
1025	PPECC33_RS19745	secB	protein-export chaperone SecB
1026	PPECC33_RS19750	grxC	glutaredoxin 3
1027	PPECC33_RS19790	rfaD	ADP-glyceromanno-heptose 6-epimerase
1028	PPECC33_RS19795	rfaF	ADP-heptose--LPS heptosyltransferase RfaF
1029	PPECC33_RS19800	rfaC	lipopolysaccharide heptosyltransferase RfaC
1032	PPECC33_RS19850	waaA	lipid IV(A) 3-deoxy-D-manno-octulosonic acid transferase
1033	PPECC33_RS19855	coaD	pantetheine-phosphate adenylyltransferase
1034	PPECC33_RS19865	rpmG	50S ribosomal protein L33
1035	PPECC33_RS19870	rpmB	50S ribosomal protein L28
1036	PPECC33_RS19880	coaBC	bifunctional phosphopantothenoylcysteine decarboxylase/phosphopantothenate--cysteine ligase CoaBC
1037	PPECC33_RS19885	dut	dUTP diphosphatase
1038	PPECC33_RS19925	gmk	guanylate kinase
1039	PPECC33_RS19930	rpoZ	DNA-directed RNA polymerase subunit omega
1040	PPECC33_RS19975		tRNA-Sec
1041	PPECC33_RS19980		virulence RhuM family protein
1042	PPECC33_RS20010		SycD/LcrH family type III secretion system chaperone
1043	PPECC33_RS20015		hypothetical protein
1044	PPECC33_RS20055		type II toxin-antitoxin system RelE/ParE family toxin
1045	PPECC33_RS20065		DUF1198 domain-containing protein
1046	PPECC33_RS20110	ilvN	acetolactate synthase small subunit
1047	PPECC33_RS20145	tisB	type I toxin-antitoxin system toxin TisB
1048	PPECC33_RS20170		hypothetical protein
1049	PPECC33_RS20280	gyrB	DNA topoisomerase (ATP-hydrolyzing) subunit B
1050	PPECC33_RS20295	dnaA	chromosomal replication initiator protein DnaA
1051	PPECC33_RS20300	rpmH	50S ribosomal protein L34
1052	PPECC33_RS20305	rnpA	ribonuclease P protein component
1053	PPECC33_RS20310	yidD	membrane protein insertion efficiency factor YidD
1054	PPECC33_RS20315	yidC	membrane protein insertase YidC
1055	PPECC33_RS20440	phoU	phosphate signaling complex protein PhoU
1056	PPECC33_RS20450	pstA	phosphate ABC transporter permease PstA
1057	PPECC33_RS20470	glmU	bifunctional UDP-N-acetylglucosamine diphosphorylase/glucosamine-1-phosphate N-acetyltransferase GlmU
1058	PPECC33_RS20475	atpC	F0F1 ATP synthase subunit epsilon
1059	PPECC33_RS20490	atpA	F0F1 ATP synthase subunit alpha
1060	PPECC33_RS20495	atpH	F0F1 ATP synthase subunit delta
1061	PPECC33_RS20500	atpF	F0F1 ATP synthase subunit B
1062	PPECC33_RS20505	atpE	F0F1 ATP synthase subunit C
1063	PPECC33_RS20510	atpB	F0F1 ATP synthase subunit A
1064	PPECC33_RS20515	atpI	F0F1 ATP synthase subunit I
1065	PPECC33_RS20530	mioC	FMN-binding protein MioC
1066	PPECC33_RS20620		tRNA-Asp
1067	PPECC33_RS20625		tRNA-Trp
1068	PPECC33_RS20645	ilvL	ilv operon leader peptide
1070	PPECC33_RS20710	rhoL	rho operon leader peptide RhoL
1071	PPECC33_RS20715	rho	transcription termination factor Rho
1072	PPECC33_RS20790		tRNA-Arg
1073	PPECC33_RS20805		tRNA-Pro
1074	PPECC33_RS20820	hemY	protoheme IX biogenesis protein HemY
1075	PPECC33_RS20835	hemC	hydroxymethylbilane synthase
1076	PPECC33_RS20845	cyaY	iron donor protein CyaY
1077	PPECC33_RS20855	dapF	diaminopimelate epimerase
1078	PPECC33_RS20900		DUF943 family protein
1079	PPECC33_RS20905		DUF3289 family protein
1080	PPECC33_RS20930	rhtC	threonine export protein RhtC
1081	PPECC33_RS20995	ubiE	bifunctional demethylmenaquinone methyltransferase/2-methoxy-6-polyprenyl-1,4-benzoquinol methylase UbiE
1082	PPECC33_RS21000	ubiJ	ubiquinone biosynthesis protein UbiJ
1083	PPECC33_RS21035	ubiD	4-hydroxy-3-polyprenylbenzoate decarboxylase
1084	PPECC33_RS21070	hemG	menaquinone-dependent protoporphyrinogen IX dehydrogenase
1085	PPECC33_RS21110		YihD family protein
1086	PPECC33_RS21160		YshB family small membrane protein
1087	PPECC33_RS21255	dtd	D-tyrosyl-tRNA(Tyr) deacylase
1088	PPECC33_RS21410		helix-turn-helix transcriptional regulator
1089	PPECC33_RS21425		DUF2732 family protein
1090	PPECC33_RS21430		DUF5405 family protein
1091	PPECC33_RS21450		DNA cytosine methyltransferase
1092	PPECC33_RS21455		ATP-binding protein
1093	PPECC33_RS21470		GPO family capsid scaffolding protein
1094	PPECC33_RS21500		glycoside hydrolase family 104 protein
1095	PPECC33_RS21505		hypothetical protein
1096	PPECC33_RS21510		LysB family phage lysis regulatory protein
1097	PPECC33_RS21515		hypothetical protein
1098	PPECC33_RS21560		tail fiber assembly protein
1099	PPECC33_RS21585		phage major tail tube protein
1100	PPECC33_RS21590		phage tail assembly protein
1101	PPECC33_RS21595		GpE family phage tail protein
1102	PPECC33_RS21640	tpiA	triose-phosphate isomerase
1103	PPECC33_RS21710	ftsN	cell division protein FtsN
1104	PPECC33_RS21720	priA	primosomal protein N'
1105	PPECC33_RS21725	rpmE	50S ribosomal protein L31
1106	PPECC33_RS21895	murI	glutamate racemase
1107	PPECC33_RS21905		tRNA-Glu
1108	PPECC33_RS21915	rrf	5S ribosomal RNA
1109	PPECC33_RS21920	murB	UDP-N-acetylmuramate dehydrogenase
1110	PPECC33_RS21925	birA	bifunctional biotin--[acetyl-CoA-carboxylase] ligase/biotin operon repressor BirA
1111	PPECC33_RS21930	coaA	type I pantothenate kinase
1112	PPECC33_RS21940		tRNA-Thr
1113	PPECC33_RS21945		tRNA-Tyr
1114	PPECC33_RS21950		tRNA-Gly
1115	PPECC33_RS21970	nusG	transcription termination/antitermination protein NusG
1116	PPECC33_RS21985	rplJ	50S ribosomal protein L10
1117	PPECC33_RS21990	rplL	50S ribosomal protein L7/L12
1118	PPECC33_RS21995	rpoB	DNA-directed RNA polymerase subunit beta
1119	PPECC33_RS22000	rpoC	DNA-directed RNA polymerase subunit beta'
1120	PPECC33_RS22020	thiS	sulfur carrier protein ThiS
1121	PPECC33_RS22050	hemE	uroporphyrinogen decarboxylase
1122	PPECC33_RS22115		tRNA-Glu
1123	PPECC33_RS22205		PTS sorbose transporter subunit IIA
1124	PPECC33_RS22225		DUF3811 domain-containing protein
1125	PPECC33_RS22245		YjbF family lipoprotein
1127	PPECC33_RS22315	ubiC	chorismate lyase
1128	PPECC33_RS22355		DUF2713 family protein
1129	PPECC33_RS22390		hypothetical protein
1130	PPECC33_RS22395	aphA	acid phosphatase AphA
1131	PPECC33_RS22415	ssb1	single-stranded DNA-binding protein SSB1
1132	PPECC33_RS22450		hypothetical protein
1133	PPECC33_RS22465	soxS	superoxide response transcriptional regulator SoxS
1134	PPECC33_RS22515	nrfC	cytochrome c nitrite reductase Fe-S protein
1135	PPECC33_RS22545		sel1 repeat family protein
1136	PPECC33_RS22600	phnO	aminoalkylphosphonate N-acetyltransferase
1137	PPECC33_RS22645	phnF	phosphonate metabolism transcriptional regulator PhnF
1138	PPECC33_RS22650	phnE	phosphonate ABC transporter, permease protein PhnE
1139	PPECC33_RS22690	pmrR	LpxT activity modulator PmrR
1140	PPECC33_RS22715	adiY	DNA-binding transcriptional activator AdiY
1141	PPECC33_RS22750		DUF2238 domain-containing protein
1142	PPECC33_RS22785		N-acetyltransferase
1143	PPECC33_RS22795		molecular chaperone
1144	PPECC33_RS22825	ghoS	type V toxin-antitoxin system endoribonuclease antitoxin GhoS
1145	PPECC33_RS22830	ghoT	type V toxin-antitoxin system toxin GhoT
1146	PPECC33_RS22865		tRNA-Phe
1147	PPECC33_RS22880	cutA	divalent cation tolerance protein CutA
1148	PPECC33_RS22905		co-chaperone GroES
1150	PPECC33_RS22940	ecnA	lipoprotein antitoxin entericidin A
1151	PPECC33_RS22945	ecnB	lipoprotein toxin entericidin B
1152	PPECC33_RS23005	rsgA	small ribosomal subunit biogenesis GTPase RsgA
1153	PPECC33_RS23010	orn	oligoribonuclease
1154	PPECC33_RS23015		tRNA-Gly
1155	PPECC33_RS23020		tRNA-Gly
1157	PPECC33_RS23035	tsaE	tRNA (N6-adenosine(37)-N6)-threonylcarbamoyltransferase complex ATPase TsaE
1158	PPECC33_RS23075		DUF2065 domain-containing protein
1159	PPECC33_RS23125		PspA/IM30 family protein
1160	PPECC33_RS23195	ulaD	3-keto-L-gulonate-6-phosphate decarboxylase UlaD
1161	PPECC33_RS23215	rpsF	30S ribosomal protein S6
1162	PPECC33_RS23220	priB	primosomal replication protein N
1165	PPECC33_RS23300		hypothetical protein
1166	PPECC33_RS23305		YtfJ family protein
1167	PPECC33_RS23355	ppa	inorganic diphosphatase
1168	PPECC33_RS23415	cybC	cytochrome b562
1170	PPECC33_RS23480	pyrL	pyr operon leader peptide
1171	PPECC33_RS23490		RidA family protein
1172	PPECC33_RS23510		hypothetical protein
1173	PPECC33_RS23520	rraB	ribonuclease E inhibitor RraB
1174	PPECC33_RS23530		DUF898 domain-containing protein
1175	PPECC33_RS23535	valS	valine--tRNA ligase
1176	PPECC33_RS23540	holC	DNA polymerase III subunit chi
1177	PPECC33_RS23550	lptF	LPS export ABC transporter permease LptF
1178	PPECC33_RS23555	lptG	LPS export ABC transporter permease LptG
1179	PPECC33_RS23575	idnO	gluconate 5-dehydrogenase
1181	PPECC33_RS23615		hypothetical protein
1182	PPECC33_RS23645		MazG-like family protein
1184	PPECC33_RS23690		hypothetical protein
1185	PPECC33_RS23695		hypothetical protein
1186	PPECC33_RS23710		AlpA family transcriptional regulator
1187	PPECC33_RS23745		N-acetyltransferase
1188	PPECC33_RS23765		hypothetical protein
1189	PPECC33_RS23770		50S ribosome-binding GTPase
1191	PPECC33_RS23800		DUF905 family protein
1192	PPECC33_RS23815		RadC family protein
1193	PPECC33_RS23835		toxin
1194	PPECC33_RS23840		hypothetical protein
1196	PPECC33_RS23855		DUF957 domain-containing protein
1198	PPECC33_RS23895		restriction endonuclease subunit S
1199	PPECC33_RS23905		N-6 DNA methylase
1200	PPECC33_RS23910		ATP-binding protein
1201	PPECC33_RS23920	nanM	N-acetylneuraminate epimerase
1202	PPECC33_RS23945	fimE	type 1 fimbria switch DNA invertase FimE
1203	PPECC33_RS23960		type 1 fimbrial protein
1204	PPECC33_RS23965	fimC	type 1 fimbria chaperone FimC
1205	PPECC33_RS24005		fructuronate reductase
1206	PPECC33_RS24015	uxuR	Uxu operon transcriptional regulator
1207	PPECC33_RS24020		DUF2686 family protein
1209	PPECC33_RS24055		nucleoside recognition pore and gate family inner membrane transporter
1210	PPECC33_RS24085		DUF3343 domain-containing protein
1211	PPECC33_RS24090		hypothetical protein
1212	PPECC33_RS24130	yjiA	GTPase
1213	PPECC33_RS24235	dnaC	DNA replication protein DnaC
1214	PPECC33_RS24240	dnaT	primosomal protein DnaT
1215	PPECC33_RS24285		tRNA-Leu
1216	PPECC33_RS24320	osmY	molecular chaperone OsmY
1217	PPECC33_RS24325		DUF1328 domain-containing protein
1219	PPECC33_RS24505		hypothetical protein
1220	PPECC33_RS24550	lsoA	type II toxin-antitoxin system mRNA endoribonuclease LsoA
1221	PPECC33_RS24555	lsoB	type II toxin-antitoxin system antitoxin LsoB
1222	PPECC33_RS24560		hypothetical protein
1223	PPECC33_RS24565		Rop family plasmid primer RNA-binding protein
1224	PPECC33_RS24570		replication initiation protein
1225	PPECC33_RS24575		MobA/MobL family protein
1226	PPECC33_RS24580		hypothetical protein
1227	PPECC33_RS24585	repA	incFII family plasmid replication initiator RepA
1228	PPECC33_RS24590		CPBP family intramembrane metalloprotease
1230	PPECC33_RS24600	pemK	type II toxin-antitoxin system toxin endoribonuclease PemK
1231	PPECC33_RS24610		IS1 family transposase
1232	PPECC33_RS24615	merR	Hg(II)-responsive transcriptional regulator
1233	PPECC33_RS24620		mercuric transport protein MerT
1234	PPECC33_RS24625	merP	mercury resistance system periplasmic binding protein MerP
1235	PPECC33_RS24630	merC	organomercurial transporter MerC
1236	PPECC33_RS24635		mercury(II) reductase
1237	PPECC33_RS24640	merD	mercury resistance co-regulator MerD
1238	PPECC33_RS24645	merE	broad-spectrum mercury transporter MerE
1239	PPECC33_RS24650		EAL domain-containing protein
1240	PPECC33_RS24655		transposase
1241	PPECC33_RS24660		IS6-like element IS26 family transposase
1242	PPECC33_RS24665		aminoglycoside O-phosphotransferase APH(3')-Ia
1243	PPECC33_RS24670		IS6-like element IS26 family transposase
1244	PPECC33_RS24675		aminoglycoside O-phosphotransferase APH(6)-Id
1245	PPECC33_RS24680	aph(3'')-Ib	aminoglycoside O-phosphotransferase APH(3'')-Ib
1246	PPECC33_RS24685	sul2	sulfonamide-resistant dihydropteroate synthase Sul2
1247	PPECC33_RS24690		replication protein
1248	PPECC33_RS24695		AAA family ATPase
1249	PPECC33_RS24700		IS6-like element IS26 family transposase
1250	PPECC33_RS24705		hypothetical protein
1251	PPECC33_RS24710	tap	RepA leader peptide Tap
1252	PPECC33_RS24715	repA	replication regulatory protein RepA
1253	PPECC33_RS24720		type I toxin-antitoxin system Hok family toxin
1255	PPECC33_RS24725		ANR family transcriptional regulator
1256	PPECC33_RS24730		fertility inhibition protein FinO
1257	PPECC33_RS24735		alpha/beta hydrolase
1258	PPECC33_RS24740	traX	conjugal transfer pilus acetylase TraX
1259	PPECC33_RS24745	traI	conjugative transfer relaxase/helicase TraI
1260	PPECC33_RS24750	vapB	toxin-antitoxin system antitoxin VapB
1261	PPECC33_RS24755	vapC	tRNA(fMet)-specific endonuclease VapC
1262	PPECC33_RS24760	traD	type IV conjugative transfer system coupling protein TraD
1263	PPECC33_RS24765		complement resistance protein TraT
1264	PPECC33_RS24770		entry exclusion protein
1265	PPECC33_RS24775	traG	conjugal transfer mating pair stabilization protein TraG
1266	PPECC33_RS24780		conjugal transfer protein TraH
1267	PPECC33_RS24785	trbF	F-type conjugal transfer protein TrbF
1268	PPECC33_RS24790	trbJ	P-type conjugative transfer protein TrbJ
1269	PPECC33_RS24795	trbB	type-F conjugative transfer system pilin assembly thiol-disulfide isomerase TrbB
1270	PPECC33_RS24800	traQ	type-F conjugative transfer system pilin chaperone TraQ
1271	PPECC33_RS24805		hypothetical protein
1272	PPECC33_RS24810	trbA	conjugal transfer protein TrbA
1273	PPECC33_RS24815	traF	type-F conjugative transfer system pilin assembly protein TraF
1274	PPECC33_RS24820	trbE	conjugal transfer protein TrbE
1275	PPECC33_RS24825	traN	type-F conjugative transfer system mating-pair stabilization protein TraN
1276	PPECC33_RS24830	trbC	type-F conjugative transfer system pilin assembly protein TrbC
1277	PPECC33_RS24835		conjugal transfer pilus assembly protein TraU
1278	PPECC33_RS24840	traW	type-F conjugative transfer system protein TraW
1279	PPECC33_RS24845	trbI	type-F conjugative transfer system protein TrbI
1280	PPECC33_RS24850	traC	type IV secretion system protein TraC
1282	PPECC33_RS24860	traV	type IV conjugative transfer system lipoprotein TraV
1283	PPECC33_RS24865	trbG	conjugal transfer protein TrbG
1284	PPECC33_RS24870		conjugal transfer protein TrbD
1285	PPECC33_RS24875		conjugal transfer protein TraP
1286	PPECC33_RS24880		conjugal transfer protein TraB
1287	PPECC33_RS24885	traK	type-F conjugative transfer system secretin TraK
1288	PPECC33_RS24890	traE	type IV conjugative transfer system protein TraE
1289	PPECC33_RS24895	traL	type IV conjugative transfer system protein TraL
1290	PPECC33_RS24900	traA	type IV conjugative transfer system pilin TraA
1291	PPECC33_RS24905	traY	conjugal transfer relaxosome protein TraY
1292	PPECC33_RS24910	traJ	conjugal transfer transcriptional regulator TraJ
1293	PPECC33_RS24915		relaxosome protein TraM
1294	PPECC33_RS24920		transglycosylase SLT domain-containing protein
1295	PPECC33_RS24925		DUF945 domain-containing protein
1296	PPECC33_RS24930		hypothetical protein
1297	PPECC33_RS24945		type I toxin-antitoxin system Hok family toxin
1299	PPECC33_RS24955		plasmid SOS inhibition protein A
1300	PPECC33_RS24960	psiB	conjugation system SOS inhibitor PsiB
1302	PPECC33_RS24965		DUF905 family protein
1303	PPECC33_RS24970		single-stranded DNA-binding protein
1305	PPECC33_RS24985		ParB/RepB/Spo0J family plasmid partition protein
1306	PPECC33_RS24990	sopA	plasmid-partitioning protein SopA
1307	PPECC33_RS24995		IS1-like element IS1A family transposase
1308	PPECC33_RS25005	iutA	ferric aerobactin receptor IutA
1309	PPECC33_RS25010	iucD	NADPH-dependent L-lysine N(6)-monooxygenase
1310	PPECC33_RS25015	iucC	aerobactin synthase IucC
1311	PPECC33_RS25020	iucB	N(6)-hydroxylysine O-acetyltransferase
1312	PPECC33_RS25025	iucA	aerobactin synthase IucA
1313	PPECC33_RS25030		MFS transporter
1314	PPECC33_RS25035	crcB	fluoride efflux transporter CrcB
1315	PPECC33_RS25045		phosphopyruvate hydratase
1317	PPECC33_RS25050	sitD	iron/manganese ABC transporter permease subunit SitD
1318	PPECC33_RS25055	sitC	iron/manganese ABC transporter permease subunit SitC
1319	PPECC33_RS25060	sitB	iron/manganese ABC transporter ATP-binding protein SitB
1320	PPECC33_RS25065	sitA	iron/manganese ABC transporter substrate-binding protein SitA
1321	PPECC33_RS25070		IS1-like element IS1A family transposase
1322	PPECC33_RS25075		DUF4113 domain-containing protein
1324	PPECC33_RS25080		helix-turn-helix domain-containing protein
1325	PPECC33_RS25095		replication initiation protein
1326	PPECC33_RS25100		tyrosine-type recombinase/integrase
1327	PPECC33_RS25105		hypothetical protein
1328	PPECC33_RS25110		antimicrobial resistance protein Mig-14
1329	PPECC33_RS25115		SDR family oxidoreductase
1330	PPECC33_RS25125		omptin family outer membrane protease
1333	PPECC33_RS25165		DDE-type integrase/transposase/recombinase
1334	PPECC33_RS25175		efflux RND transporter periplasmic adaptor subunit
1335	PPECC33_RS25180		MacB family efflux pump subunit
1336	PPECC33_RS25185		efflux transporter outer membrane subunit
1338	PPECC33_RS25190		hypothetical protein
1341	PPECC33_RS25210		GTP-binding protein
1343	PPECC33_RS25230		IS3 family transposase
1344	PPECC33_RS25235		transposase
1345	PPECC33_RS25250	iss	increased serum survival lipoprotein Iss
1346	PPECC33_RS25255		lysis protein
1348	PPECC33_RS25275	iroB	salmochelin biosynthesis C-glycosyltransferase IroB
1349	PPECC33_RS25280	iroC	salmochelin/enterobactin export ABC transporter IroC
1350	PPECC33_RS25285	iroD	catecholate siderophore esterase IroD
1351	PPECC33_RS25290	iroE	catecholate siderophore esterase IroE
1352	PPECC33_RS25295	iroN	siderophore salmochelin receptor IroN
1353	PPECC33_RS25310		3-deoxy-7-phosphoheptulonate synthase
1354	PPECC33_RS25320		hypothetical protein
1355	PPECC33_RS25325		type II toxin-antitoxin system RelE/ParE family toxin
1356	PPECC33_RS25330		toxin-antitoxin system protein
1357	PPECC33_RS25335		HlyD family secretion protein
1358	PPECC33_RS25340		peptidase domain-containing ABC transporter
1359	PPECC33_RS25345	cvaC	colicin V
1362	PPECC33_RS25365		SemiSWEET transporter
1363	PPECC33_RS25370		NAD(P)-binding domain-containing protein
1364	PPECC33_RS25375		IS66 family insertion sequence hypothetical protein
1365	PPECC33_RS25380	tnpB	IS66 family insertion sequence element accessory protein TnpB
1367	PPECC33_RS25390		Tn3-like element Tn3 family transposase
1368	PPECC33_RS25395		IS6-like element IS26 family transposase
1370	PPECC33_RS25400		pyridoxamine 5'-phosphate oxidase family protein
1371	PPECC33_RS25410		IS6-like element IS26 family transposase
1372	PPECC33_RS25415	oqxA	multidrug efflux RND transporter periplasmic adaptor subunit OqxA
1373	PPECC33_RS25420	oqxB	multidrug efflux RND transporter permease subunit OqxB
1374	PPECC33_RS25425		Rrf2 family transcriptional regulator
1375	PPECC33_RS25430		IS6-like element IS26 family transposase
1376	PPECC33_RS25435		trimethoprim-resistant dihydrofolate reductase DfrA17
1377	PPECC33_RS25440	intI1	class 1 integron integrase IntI1
1379	PPECC33_RS25455		recombinase family protein
1380	PPECC33_RS25460		Tn3-like element TnAs3 family transposase
1381	PPECC33_RS25465		GNAT family N-acetyltransferase
1382	PPECC33_RS25470		chloramphenicol acetyltransferase CAT
1383	PPECC33_RS25475		IS6-like element IS26 family transposase
1384	PPECC33_RS25480		class A broad-spectrum beta-lactamase TEM-1
1386	PPECC33_RS25485		helix-turn-helix domain-containing protein
1387	PPECC33_RS25490	tetC	tetracyline resistance-associated transcriptional repressor TetC
1388	PPECC33_RS25495	tet(B)	tetracycline efflux MFS transporter Tet(B)
1389	PPECC33_RS25500	tetR(B)	tetracycline resistance transcriptional repressor TetR(B)
1390	PPECC33_RS25505		winged helix-turn-helix transcriptional regulator
1391	PPECC33_RS25510		hypothetical protein
1392	PPECC33_RS25515		antibiotic biosynthesis monooxygenase
1393	PPECC33_RS25520	gltS	sodium/glutamate symporter
1395	PPECC33_RS25525		IS4-like element ISVsa5 family transposase
1396	PPECC33_RS25530		chloramphenicol acetyltransferase CAT
1397	PPECC33_RS25535		IS6-like element IS26 family transposase
136	PPECC33_RS25590	ffs	signal recognition particle sRNA small type
217	PPECC33_RS25600		RtT sRNA
236	PPECC33_RS25605		RtT sRNA
349	PPECC33_RS25610		RtT sRNA
350	PPECC33_RS25615		RtT sRNA
351	PPECC33_RS25620		RtT sRNA
352	PPECC33_RS25625		RtT sRNA
353	PPECC33_RS25630		RtT sRNA
505	PPECC33_RS25635	rprA	antisense sRNA RprA
521	PPECC33_RS25640	rprA	antisense sRNA RprA
906	PPECC33_RS25665	rnpB	RNase P RNA component class A
1369	PPECC33_RS25705	bleO	bleomycin binding protein
282	PPECC33_RS26000		cold-shock protein
328	PPECC33_RS26030		hypothetical protein
379	PPECC33_RS26090		hypothetical protein
381	PPECC33_RS26095		hypothetical protein
399	PPECC33_RS26115	trpL	trp operon leader peptide
432	PPECC33_RS26140	yncL	stress response membrane protein YncL
449	PPECC33_RS26170		HipA N-terminal domain-containing protein
519	PPECC33_RS26220		hypothetical protein
609	PPECC33_RS26340	hisL	his operon leader peptide
636	PPECC33_RS26360		HNH endonuclease
780	PPECC33_RS26475		recombinase family protein
862	PPECC33_RS26630		DUF905 family protein
1164	PPECC33_RS27080	tnpA	IS200/IS605 family transposase
1183	PPECC33_RS27145		hypothetical protein
1218	PPECC33_RS27195		hypothetical protein
1281	PPECC33_RS27250	traR	conjugal transfer protein TraR
1301	PPECC33_RS27265		hypothetical protein
1331	PPECC33_RS27305		transposase
1337	PPECC33_RS27320	tnpA	IS200/IS605-like element IS200C family transposase
1339	PPECC33_RS27330		ISNCY family transposase
1342	PPECC33_RS27345		IS3 family transposase
1361	PPECC33_RS27385		Gfo/Idh/MocA family oxidoreductase
1385	PPECC33_RS27420		IS4-like element ISVsa5 family transposase
1394	PPECC33_RS27425		LysR family transcriptional regulator
378	PPECC33_RS27575		DUF3927 family protein
558	PPECC33_RS27620	yoaJ	protein YoaJ
578	PPECC33_RS27640	yobI	stress response small protein YobI
690	PPECC33_RS27715	ypdK	membrane protein YpdK
818	PPECC33_RS27745		hypothetical protein
861	PPECC33_RS27780		AlpA family transcriptional regulator
1009	PPECC33_RS27840		type I toxin-antitoxin system toxin Ldr family protein
1316	PPECC33_RS27995		Tn3 family transposase
1332	PPECC33_RS28005		IS3 family transposase
1347	PPECC33_RS28015		transposase
1366	PPECC33_RS28025		IS66-like element ISEc8 family transposase
532	PPECC33_RS28190	pheM	pheST operon leader peptide PheM
607	PPECC33_RS28220	yoeI	membrane protein YoeI
757	PPECC33_RS28245	pheL	pheA operon leader peptide PheL
1069	PPECC33_RS28360		hypothetical protein
1149	PPECC33_RS28385		hypothetical protein
1156	PPECC33_RS28390		hypothetical protein
1169	PPECC33_RS28405	mgtL	mgtA regulatory leader peptide MgtL
1180	PPECC33_RS28410		integrase
1195	PPECC33_RS28430		DUF957 domain-containing protein
1340	PPECC33_RS28480		IS3 family transposase
23	PPECC33_RS28495		protein YabR
48	PPECC33_RS28500		protein YadW
97	PPECC33_RS28505		integrase
203	PPECC33_RS28525		hypothetical protein
318	PPECC33_RS28555		hypothetical protein
329	PPECC33_RS28560		hypothetical protein
383	PPECC33_RS28575		Rz1 family lipoprotein
402	PPECC33_RS28580		hypothetical protein
412	PPECC33_RS28585		hypothetical protein
592	PPECC33_RS28615		hypothetical protein
602	PPECC33_RS28625		hypothetical protein
752	PPECC33_RS28635	rseD	rpoE leader peptide RseD
779	PPECC33_RS28640		hypothetical protein
825	PPECC33_RS28660		hypothetical protein
847	PPECC33_RS28665		hypothetical protein
1010	PPECC33_RS28690		type I toxin-antitoxin system toxin Ldr family protein
1208	PPECC33_RS28735	idlP	iraD leader peptide IdlP
1229	PPECC33_RS28740	pemI	type II toxin-antitoxin system antitoxin PemI
1360	PPECC33_RS28750	cvi	colicin V immunity protein
1378	PPECC33_RS28760		DUF3330 domain-containing protein
81	PPECC33_RS28770		hypothetical protein
334	PPECC33_RS28775		hypothetical protein
360	PPECC33_RS28780		hypothetical protein
865	PPECC33_RS28795		restriction endonuclease subunit M
887	PPECC33_RS28800		hypothetical protein
1126	PPECC33_RS28810		hypothetical protein
1163	PPECC33_RS28815		hypothetical protein
1298	PPECC33_RS28820		hypothetical protein
470	PPECC33_RS28835		hypothetical protein
712	PPECC33_RS28840		hypothetical protein
800	PPECC33_RS28850		hypothetical protein
40	PPECC33_RS28880		protein YacM
317	PPECC33_RS28885		protein YmgK
374	PPECC33_RS28890		hypothetical protein
384	PPECC33_RS28895		endopeptidase
436	PPECC33_RS28905		hypothetical protein
442	PPECC33_RS28910		protein YddY
468	PPECC33_RS28915		pheromone autoinducer 2 transporter
511	PPECC33_RS28920		hypothetical protein
516	PPECC33_RS28925		hypothetical protein
622	PPECC33_RS28930		hypothetical protein
634	PPECC33_RS28935		hypothetical protein
724	PPECC33_RS28945		hypothetical protein
726	PPECC33_RS28950		hypothetical protein
1016	PPECC33_RS28965		type IV secretion protein Rhs
1190	PPECC33_RS29000		hypothetical protein
1197	PPECC33_RS29005		hypothetical protein
1254	PPECC33_RS29010		endonuclease
1304	PPECC33_RS29015		hypothetical protein
1323	PPECC33_RS29020		AAA family ATPase
